# Supplementary material for: Transcriptome and metabolome profiling unveils the mechanisms of naphthalene acetic acid in promoting cordycepin synthesis in Cordyceps militaris
Source: Front Nutr. 2023 Feb 16;10:1104446. doi: 10.3389/fnut.2023.1104446 (PMC9977999; doi:10.3389/fnut.2023.1104446)
Supplement: Supplementary file 2 [file Table_1.XLSX]

## Sheet: Sheet1
Supplementary Table 1| Results of RNA-Seq read alignment with reference genomes of 15 samples.
Sample	clean Reads	GC Count	%＞Q30	Mapped Reads
ck-1	56654286	4804490309 (56.88%)	7866341271 (93.12%)	50332735 (89.10%)
ck-2	42493702	3603767002 (56.86%)	5890875487 (92.94%)	37770520 (89.17%)
ck-3	39156946	3328115170 (57.02%)	5444170201 (93.28%)	34794144 (89.18%)
N2000-1	39152572	3316946536 (56.79%)	5453110523 (93.37%)	34913151 (89.46%)
N2000-2	46378118	3922626489 (56.69%)	6466681308 (93.46%)	41430233 (89.60%)
N2000-3	36565980	3095004310 (56.76%)	5095409610 (93.44%)	32569723 (89.39%)
N3000-1	42437368	3591126762 (56.69%)	5905647006 (93.23%)	37328981 (88.24%)
N3000-2	46220660	3903160302 (56.56%)	6440505595 (93.33%)	40675857 (88.33%)
N3000-3	52393960	4425822119 (56.62%)	7312696775 (93.56%)	46427033 (89.00%)
N4000-1	48713408	4105609918 (56.53%)	6783690614 (93.40%)	42811024 (88.26%)
N4000-2	42423634	3589130784 (56.69%)	5903887765 (93.25%)	37352523 (88.57%)
N4000-3	38595388	3270024095 (56.71%)	5374725312 (93.21%)	33896424 (88.14%)
N4500-1	44447408	3774407031 (56.84%)	6204215392 (93.43%)	39171483 (88.45%)
N4500-2	39596632	3360223489 (56.83%)	5518522258 (93.34%)	34809288 (88.42%)
N4500-3	60253782	5150685093 (57.25%)	8414496360 (93.53%)	53217241 (88.51%)
