# Supplementary material for: Transcriptome and metabolome profiling unveils the mechanisms of naphthalene acetic acid in promoting cordycepin synthesis in Cordyceps militaris
Source: Front Nutr. 2023 Feb 16;10:1104446. doi: 10.3389/fnut.2023.1104446 (PMC9977999; doi:10.3389/fnut.2023.1104446)
Supplement: Supplementary file 3 [file Table_2.XLSX]

## Sheet: Sheet1
Supplementary Table 2 | Enriched pathway categories and mobilization trends in each module.
Module	Pathway	Candidate genes with pathway annotation (226)	All genes with pathway annotation (2188)	Pvalue	Qvalue	Pathway ID
black	Ribosome	68 (30.09%)	105 (4.8%)	0	0	ko03010
	Oxidative phosphorylation	25 (11.06%)	74 (3.38%)	0	1e-06	ko00190
	Spliceosome	18 (7.96%)	89 (4.07%)	0.003313	0.091651	ko03040
brown4	Peroxisome	31 (3.92%)	58 (2.65%)	0.004665	0.356578	ko04146
	Glycerolipid metabolism	19 (2.41%)	32 (1.46%)	0.005846	0.356578	ko00561
	ABC transporters	26 (3.29%)	49 (2.24%)	0.010494	0.42677	ko02010
	Valine, leucine and isoleucine biosynthesis	11 (1.39%)	17 (0.78%)	0.015177	0.457306	ko00290
	Longevity regulating pathway - multiple species	14 (1.77%)	24 (1.1%)	0.02128	0.457306	ko04213
	Protein processing in endoplasmic reticulum	39 (4.94%)	83 (3.79%)	0.024708	0.457306	ko04141
	2-Oxocarboxylic acid metabolism	20 (2.53%)	38 (1.74%)	0.026239	0.457306	ko01210
	Pantothenate and CoA biosynthesis	10 (1.27%)	17 (0.78%)	0.046697	0.712122	ko00770
brown	Lipoic acid metabolism	2 (3.33%)	3 (0.14%)	0.00218	0.111186	ko00785
	Basal transcription factors	4 (6.67%)	30 (1.37%)	0.008217	0.209523	ko03022
	Other glycan degradation	2 (3.33%)	10 (0.46%)	0.028889	0.491119	ko00511
darkgreen	Cell cycle - yeast	28 (16.97%)	97 (4.43%)	0	0	ko04111
	Mannose type O-glycan biosyntheis	3 (1.82%)	3 (0.14%)	0.000422	0.018371	ko00515
	Meiosis - yeast	15 (9.09%)	80 (3.66%)	0.000668	0.018371	ko04113
	Mismatch repair	7 (4.24%)	22 (1.01%)	0.00079	0.018371	ko03430
	Nitrogen metabolism	6 (3.64%)	18 (0.82%)	0.001453	0.02469	ko00910
	Other types of O-glycan biosynthesis	3 (1.82%)	4 (0.18%)	0.001593	0.02469	ko00514
	DNA replication	6 (3.64%)	34 (1.55%)	0.038454	0.510888	ko03030
darkgrey	Monobactam biosynthesis	2 (4.88%)	7 (0.32%)	0.00678	0.192191	ko00261
	Sulfur metabolism	3 (7.32%)	26 (1.19%)	0.011776	0.192191	ko00920
	mRNA surveillance pathway	4 (9.76%)	50 (2.29%)	0.013116	0.192191	ko03015
	Cysteine and methionine metabolism	4 (9.76%)	53 (2.42%)	0.016016	0.192191	ko00270
	Selenocompound metabolism	2 (4.88%)	12 (0.55%)	0.020082	0.192786	ko00450
darkorange2	Ascorbate and aldarate metabolism	1 (16.67%)	8 (0.37%)	0.021763	0.239392	ko00053
darkorange	DNA replication	9 (20%)	34 (1.55%)	0	1e-06	ko03030
	Base excision repair	5 (11.11%)	23 (1.05%)	7.5e-05	0.001873	ko03410
	Mismatch repair	4 (8.89%)	22 (1.01%)	0.000872	0.014535	ko03430
	Meiosis - yeast	6 (13.33%)	80 (3.66%)	0.00515	0.064381	ko04113
	Nucleotide excision repair	4 (8.89%)	44 (2.01%)	0.011635	0.108526	ko03420
	Cell cycle - yeast	6 (13.33%)	97 (4.43%)	0.013023	0.108526	ko04111
	Proteasome	3 (6.67%)	35 (1.6%)	0.033633	0.210204	ko03050
	Phagosome	3 (6.67%)	35 (1.6%)	0.033633	0.210204	ko04145
	Homologous recombination	2 (4.44%)	17 (0.78%)	0.046252	0.256957	ko03440
darkturquoise	Valine, leucine and isoleucine degradation	9 (3.86%)	38 (1.74%)	0.015445	0.69116	ko00280
	Metabolic pathways	126 (54.08%)	1041 (47.58%)	0.021113	0.69116	ko01100
	Starch and sucrose metabolism	9 (3.86%)	42 (1.92%)	0.028984	0.69116	ko00500
	Pentose and glucuronate interconversions	6 (2.58%)	23 (1.05%)	0.029101	0.69116	ko00040
	RNA degradation	9 (3.86%)	46 (2.1%)	0.049241	0.896271	ko03018
floralwhite	Metabolic pathways	55 (66.27%)	1041 (47.58%)	0.000364	0.026907	ko01100
	Purine metabolism	7 (8.43%)	55 (2.51%)	0.004062	0.150278	ko00230
	Thiamine metabolism	3 (3.61%)	13 (0.59%)	0.011432	0.281996	ko00730
	Fatty acid elongation	2 (2.41%)	9 (0.41%)	0.043045	0.726701	ko00062
	N-Glycan biosynthesis	4 (4.82%)	37 (1.69%)	0.049101	0.726701	ko00510
green	Ribosome biogenesis in eukaryotes	20 (20.83%)	64 (2.93%)	0	0	ko03008
	Proteasome	8 (8.33%)	35 (1.6%)	9.1e-05	0.002627	ko03050
	RNA transport	9 (9.38%)	93 (4.25%)	0.018621	0.360005	ko03013
	RNA polymerase	4 (4.17%)	27 (1.23%)	0.028116	0.407678	ko03020
	SNARE interactions in vesicular transport	3 (3.13%)	18 (0.82%)	0.041382	0.441027	ko04130
lightcyan1	SNARE interactions in vesicular transport	2 (15.38%)	18 (0.82%)	0.004727	0.079055	ko04130
	Oxidative phosphorylation	3 (23.08%)	74 (3.38%)	0.008322	0.079055	ko00190
	Aflatoxin biosynthesis	1 (7.69%)	5 (0.23%)	0.029383	0.186093	ko00254
lightyellow	Pyruvate metabolism	7 (5.43%)	37 (1.69%)	0.004895	0.425828	ko00620
	Histidine metabolism	4 (3.1%)	18 (0.82%)	0.018492	0.656874	ko00340
	ABC transporters	7 (5.43%)	49 (2.24%)	0.022651	0.656874	ko02010
	Biosynthesis of amino acids	13 (10.08%)	132 (6.03%)	0.043172	0.663898	ko01230
midnightblue	Steroid biosynthesis	7 (13.73%)	30 (1.37%)	3e-06	0.000179	ko00100
	Sphingolipid metabolism	5 (9.8%)	25 (1.14%)	0.000211	0.005687	ko00600
	Sesquiterpenoid and triterpenoid biosynthesis	2 (3.92%)	4 (0.18%)	0.003103	0.055847	ko00909
	Metabolic pathways	34 (66.67%)	1041 (47.58%)	0.004248	0.057347	ko01100
	Terpenoid backbone biosynthesis	3 (5.88%)	20 (0.91%)	0.010285	0.11108	ko00900
	Biosynthesis of secondary metabolites	17 (33.33%)	432 (19.74%)	0.014628	0.131649	ko01110
	Fructose and mannose metabolism	3 (5.88%)	35 (1.6%)	0.046254	0.356818	ko00051
pink	Aminoacyl-tRNA biosynthesis	14 (28%)	43 (1.97%)	0	0	ko00970
	Galactose metabolism	3 (6%)	22 (1.01%)	0.012738	0.356665	ko00052
	Peroxisome	4 (8%)	58 (2.65%)	0.041391	0.598386	ko04146
skyblue3	Vitamin B6 metabolism	2 (9.52%)	8 (0.37%)	0.002373	0.071673	ko00750
	Glyoxylate and dicarboxylate metabolism	3 (14.29%)	35 (1.6%)	0.004096	0.071673	ko00630
	Cutin, suberine and wax biosynthesis	1 (4.76%)	1 (0.05%)	0.009598	0.111974	ko00073
	Atrazine degradation	1 (4.76%)	2 (0.09%)	0.019108	0.167194	ko00791
skyblue	RNA transport	5 (16.13%)	93 (4.25%)	0.008798	0.385878	ko03013
	Histidine metabolism	2 (6.45%)	18 (0.82%)	0.025818	0.385878	ko00340
	Spliceosome	4 (12.9%)	89 (4.07%)	0.034754	0.385878	ko03040
	D-Arginine and D-ornithine metabolism	1 (3.23%)	3 (0.14%)	0.041924	0.385878	ko00472
	beta-Alanine metabolism	2 (6.45%)	24 (1.1%)	0.044191	0.385878	ko00410
yellow	Citrate cycle (TCA cycle)	8 (8.99%)	32 (1.46%)	2.6e-05	0.001832	ko00020
	Ribosome biogenesis in eukaryotes	10 (11.24%)	64 (2.93%)	0.000185	0.006555	ko03008
	Fatty acid metabolism	6 (6.74%)	37 (1.69%)	0.003213	0.076029	ko01212
	Fatty acid biosynthesis	3 (3.37%)	14 (0.64%)	0.017102	0.222363	ko00061
	Biosynthesis of unsaturated fatty acids	3 (3.37%)	14 (0.64%)	0.017102	0.222363	ko01040
	Carbon metabolism	10 (11.24%)	120 (5.48%)	0.021487	0.222363	ko01200
	RNA polymerase	4 (4.49%)	27 (1.23%)	0.021923	0.222363	ko03020
