# Supplementary material for: Transcriptome and metabolome profiling unveils the mechanisms of naphthalene acetic acid in promoting cordycepin synthesis in Cordyceps militaris
Source: Front Nutr. 2023 Feb 16;10:1104446. doi: 10.3389/fnut.2023.1104446 (PMC9977999; doi:10.3389/fnut.2023.1104446)
Supplement: Supplementary file 4 [file Table_3.xlsx]

## Sheet: floralwhite.path
Supplementary Table 3 | Enriched pathway categories and mobilization trends in floralwhite module.
KEGG_A_class	KEGG_B_class	Pathway	floralwhite (83)	All (2188)	Pvalue	Qvalue	Pathway ID	Genes	K_IDs
Metabolism	Global and overview maps	Metabolic pathways	55	1041	0.00036361	0.0269071	ko01100	A9K55_000046(egt-1);A9K55_000169(ADK1);A9K55_000696(NCER1);A9K55_000710(Gnpda1);A9K55_000733(met8);A9K55_000865(SPCC1620.06c);A9K55_000990(PHO8);A9K55_001226(plcN);A9K55_001231(SPBC1778.07);A9K55_001239(SPCC757.05c);A9K55_001260(plcN);A9K55_001445(dpm1);A9K55_001753(nuo-51);A9K55_001831(SPBC2G2.13c);A9K55_001873(SPBC1198.05);A9K55_001971(aguA);A9K55_002293(RPA1163);A9K55_002375(NNT);A9K55_002444(…	K20246+K00939+K12349+K02564+K02304+K00948+K01077+K01114+K19787+K01438+K01114+K00721+K03942+K01493+K00942+K10536+K19200+K00323+K01897+K10258+K01785+K04709+K01626+K00602+K01183+K09880+K11429+K01580+K01179+K17742+K17989+K01850+K13800+K11353+K10437+K00698+K01525+K01958+K22470+K00698+K01190+K00949+K01951+K01188+K18123+K01228+K00033+K03846+K05349+K18550+K08726+K01230+K01074+K05292+K01426
Metabolism	Nucleotide metabolism	Purine metabolism	7	55	0.00406156	0.150278	ko00230	A9K55_000169(ADK1);A9K55_000865(SPCC1620.06c);A9K55_001873(SPBC1198.05);A9K55_002919(ADE17);A9K55_005572(pphA);A9K55_006208(GUA1);A9K55_008795(ISN1)	K00939+K00948+K00942+K00602+K01525+K01951+K18550
Metabolism	Metabolism of cofactors and vitamins	Thiamine metabolism	3	13	0.0114323	0.281996	ko00730	A9K55_000169(ADK1);A9K55_000990(PHO8);A9K55_006078(TPK1)	K00939+K01077+K00949
Metabolism	Lipid metabolism	Fatty acid elongation	2	9	0.0430446	0.726701	ko00062	A9K55_002556(gpsn2);A9K55_009024(ppt-1)	K10258+K01074
Metabolism	Glycan biosynthesis and metabolism	N-Glycan biosynthesis	4	37	0.0491014	0.726701	ko00510	A9K55_001445(dpm1);A9K55_007204(SPAC6G10.09);A9K55_008585(Alg9);A9K55_008982(mns1B)	K00721+K01228+K03846+K01230
Metabolism	Lipid metabolism	Sphingolipid metabolism	3	25	0.066391	0.818822	ko00600	A9K55_000696(NCER1);A9K55_002587(FUM18);A9K55_006069(LAC4)	K12349+K04709+K01190
Metabolism	Amino acid metabolism	Histidine metabolism	2	18	0.147141	0.885955	ko00340	A9K55_000046(egt-1);A9K55_001231(SPBC1778.07)	K20246+K19787
Metabolism	Lipid metabolism	Ether lipid metabolism	2	18	0.147141	0.885955	ko00565	A9K55_001226(plcN);A9K55_001260(plcN)	K01114+K01114
Metabolism	Global and overview maps	Fatty acid metabolism	3	37	0.163177	0.885955	ko01212	A9K55_002444(FUM16);A9K55_002556(gpsn2);A9K55_009024(ppt-1)	K01897+K10258+K01074
Metabolism	Metabolism of other amino acids	Cyanoamino acid metabolism	2	20	0.174241	0.885955	ko00460	A9K55_007112(bglF);A9K55_008672(bglM)	K01188+K05349
Metabolism	Lipid metabolism	Arachidonic acid metabolism	1	5	0.175965	0.885955	ko00590	A9K55_008970(xylB)	K08726
Metabolism	Amino acid metabolism	Phenylalanine, tyrosine and tryptophan biosynthesis	2	21	0.188082	0.885955	ko00400	A9K55_002679(ARO4);A9K55_004461(ARO7)	K01626+K01850
Genetic Information Processing	Folding, sorting and degradation	Protein export	2	21	0.188082	0.885955	ko03060	A9K55_007714(SPBC336.13c);MSTRG.3572(--)	K09648+K03107
Metabolism	Carbohydrate metabolism	Galactose metabolism	2	22	0.202071	0.885955	ko00052	A9K55_002564(ARB_05372);A9K55_006069(LAC4)	K01785+K01190
Metabolism	Carbohydrate metabolism	Starch and sucrose metabolism	3	42	0.211666	0.885955	ko00500	A9K55_003598(cenD);A9K55_007112(bglF);A9K55_008672(bglM)	K01179+K01188+K05349
Metabolism	Carbohydrate metabolism	Amino sugar and nucleotide sugar metabolism	4	63	0.214618	0.885955	ko00520	A9K55_000710(Gnpda1);A9K55_003070(chit33);A9K55_005325(CHS3);A9K55_006003(chsD)	K02564+K01183+K00698+K00698
Metabolism	Metabolism of cofactors and vitamins	Nicotinate and nicotinamide metabolism	2	24	0.230375	0.885955	ko00760	A9K55_002375(NNT);A9K55_008795(ISN1)	K00323+K18550
Genetic Information Processing	Replication and repair	Nucleotide excision repair	3	44	0.231897	0.885955	ko03420	A9K55_001837(ssl1);A9K55_001857(RFC3);A9K55_004213(mic-33)	K03142+K10756+K10838
Metabolism	Biosynthesis of other secondary metabolites	Penicillin and cephalosporin biosynthesis	1	7	0.237449	0.885955	ko00311	A9K55_002293(RPA1163)	K19200
Metabolism	Carbohydrate metabolism	Pentose phosphate pathway	2	27	0.273244	0.885955	ko00030	A9K55_000865(SPCC1620.06c);A9K55_008032(GND1)	K00948+K00033
Metabolism	Nucleotide metabolism	Pyrimidine metabolism	2	27	0.273244	0.885955	ko00240	A9K55_001831(SPBC2G2.13c);A9K55_004978(Cmpk1)	K01493+K13800
Metabolism	Glycan biosynthesis and metabolism	Various types of N-glycan biosynthesis	2	28	0.28755	0.885955	ko00513	A9K55_008585(Alg9);A9K55_008982(mns1B)	K03846+K01230
Metabolism	Amino acid metabolism	Arginine and proline metabolism	3	51	0.30491	0.885955	ko00330	A9K55_001971(aguA);A9K55_007153(AN1503);MSTRG.8427(SPAC869.01)	K10536+K18123+K01426
Metabolism	Carbohydrate metabolism	Inositol phosphate metabolism	2	30	0.316063	0.885955	ko00562	A9K55_001226(plcN);A9K55_001260(plcN)	K01114+K01114
Metabolism	Metabolism of other amino acids	Taurine and hypotaurine metabolism	1	10	0.321274	0.885955	ko00430	A9K55_003484(dtxS4)	K01580
Metabolism	Glycan biosynthesis and metabolism	Other glycan degradation	1	10	0.321274	0.885955	ko00511	A9K55_006069(LAC4)	K01190
Metabolism	Lipid metabolism	Glycerophospholipid metabolism	3	55	0.347271	0.885955	ko00564	A9K55_001226(plcN);A9K55_001260(plcN);A9K55_004599(GPD2)	K01114+K01114+K00111
Metabolism	Global and overview maps	Biosynthesis of secondary metabolites	18	432	0.368381	0.885955	ko01110	A9K55_000169(ADK1);A9K55_000733(met8);A9K55_000865(SPCC1620.06c);A9K55_001226(plcN);A9K55_001239(SPCC757.05c);A9K55_001260(plcN);A9K55_002293(RPA1163);A9K55_002556(gpsn2);A9K55_002564(ARB_05372);A9K55_002679(ARO4);A9K55_002919(ADE17);A9K55_003484(dtxS4);A9K55_004226(SDL1);A9K55_004461(ARO7);A9K55_004599(GPD2);A9K55_007112(bglF);A9K55_008032(GND1);A9K55_008672(bglM)	K00939+K02304+K00948+K01114+K01438+K01114+K19200+K10258+K01785+K01626+K00602+K01580+K17989+K01850+K00111+K01188+K00033+K05349
Cellular Processes	Transport and catabolism	Peroxisome	3	58	0.378939	0.885955	ko04146	A9K55_000001(PEX16);A9K55_002444(FUM16);A9K55_008970(xylB)	K13335+K01897+K08726
Metabolism	Global and overview maps	Biosynthesis of amino acids	6	132	0.385099	0.885955	ko01230	A9K55_000865(SPCC1620.06c);A9K55_001239(SPCC757.05c);A9K55_002679(ARO4);A9K55_004226(SDL1);A9K55_004461(ARO7);A9K55_005729(PYC2)	K00948+K01438+K01626+K17989+K01850+K01958
Genetic Information Processing	Folding, sorting and degradation	Protein processing in endoplasmic reticulum	4	83	0.387095	0.885955	ko04141	A9K55_000870(SEC23);A9K55_007204(SPAC6G10.09);A9K55_007959(pdiA);A9K55_008982(mns1B)	K14006+K01228+K09580+K01230
Metabolism	Metabolism of cofactors and vitamins	One carbon pool by folate	1	13	0.395983	0.885955	ko00670	A9K55_002919(ADE17)	K00602
Metabolism	Amino acid metabolism	Phenylalanine metabolism	2	37	0.413177	0.885955	ko00360	A9K55_005205(CYP3);MSTRG.8427(SPAC869.01)	K10437+K01426
Metabolism	Lipid metabolism	Fatty acid biosynthesis	1	14	0.419033	0.885955	ko00061	A9K55_002444(FUM16)	K01897
Metabolism	Lipid metabolism	Biosynthesis of unsaturated fatty acids	1	14	0.419033	0.885955	ko01040	A9K55_002556(gpsn2)	K10258
Cellular Processes	Transport and catabolism	Endocytosis	3	65	0.451381	0.889376	ko04144	A9K55_003064(SEC7);A9K55_007479(SPCC794.11c);A9K55_009266(SPBC800.10c)	K18442+K12471+K12472
Metabolism	Amino acid metabolism	Valine, leucine and isoleucine biosynthesis	1	17	0.483094	0.889376	ko00290	A9K55_004226(SDL1)	K17989
Metabolism	Metabolism of cofactors and vitamins	Porphyrin and chlorophyll metabolism	1	18	0.502856	0.889376	ko00860	A9K55_000733(met8)	K02304
Metabolism	Metabolism of cofactors and vitamins	Folate biosynthesis	1	19	0.521871	0.889376	ko00790	A9K55_000990(PHO8)	K01077
Metabolism	Amino acid metabolism	Arginine biosynthesis	1	20	0.540168	0.889376	ko00220	A9K55_001239(SPCC757.05c)	K01438
Metabolism	Glycan biosynthesis and metabolism	Glycosylphosphatidylinositol(GPI)-anchor biosynthesis	1	21	0.557772	0.889376	ko00563	MSTRG.8081(GPI16)	K05292
Metabolism	Carbohydrate metabolism	Butanoate metabolism	1	21	0.557772	0.889376	ko00650	A9K55_003484(dtxS4)	K01580
Environmental Information Processing	Membrane transport	ABC transporters	2	49	0.561984	0.889376	ko02010	A9K55_008246(abcB);A9K55_008353(VMR1)	K05665+K05665
Genetic Information Processing	Replication and repair	Mismatch repair	1	22	0.57471	0.889376	ko03430	A9K55_001857(RFC3)	K10756
Metabolism	Amino acid metabolism	Cysteine and methionine metabolism	2	53	0.605366	0.889376	ko00270	A9K55_003211(UTR4);A9K55_004226(SDL1)	K09880+K17989
Metabolism	Metabolism of other amino acids	beta-Alanine metabolism	1	24	0.606687	0.889376	ko00410	A9K55_003484(dtxS4)	K01580
Genetic Information Processing	Folding, sorting and degradation	Ubiquitin mediated proteolysis	2	54	0.6157	0.889376	ko04120	A9K55_006185(BTRC);A9K55_006684(cul3)	K03362+K03869
Metabolism	Energy metabolism	Sulfur metabolism	1	26	0.636286	0.889376	ko00920	A9K55_005799(hmt2)	K22470
Genetic Information Processing	Transcription	RNA polymerase	1	27	0.650249	0.889376	ko03020	A9K55_006564(RPC1)	K03018
Metabolism	Lipid metabolism	Fatty acid degradation	1	29	0.676605	0.889376	ko00071	A9K55_002444(FUM16)	K01897
Metabolism	Global and overview maps	Carbon metabolism	4	120	0.678596	0.889376	ko01200	A9K55_000865(SPCC1620.06c);A9K55_004226(SDL1);A9K55_005729(PYC2);A9K55_008032(GND1)	K00948+K17989+K01958+K00033
Metabolism	Amino acid metabolism	Lysine degradation	1	30	0.689038	0.889376	ko00310	A9K55_003342(--)	K11429
Metabolism	Metabolism of other amino acids	Glutathione metabolism	1	30	0.689038	0.889376	ko00480	A9K55_008032(GND1)	K00033
Genetic Information Processing	Transcription	Basal transcription factors	1	30	0.689038	0.889376	ko03022	A9K55_001837(ssl1)	K03142
Genetic Information Processing	Translation	Ribosome biogenesis in eukaryotes	2	64	0.707936	0.889376	ko03008	A9K55_005109(NEP1);A9K55_007110(--)	K14568+K14285
Metabolism	Carbohydrate metabolism	Citrate cycle (TCA cycle)	1	32	0.712503	0.889376	ko00020	A9K55_005729(PYC2)	K01958
Cellular Processes	Transport and catabolism	Mitophagy - yeast	1	32	0.712503	0.889376	ko04139	A9K55_006331(MDM10)	K17774
Genetic Information Processing	Replication and repair	DNA replication	1	34	0.734218	0.889376	ko03030	A9K55_001857(RFC3)	K10756
Metabolism	Carbohydrate metabolism	Fructose and mannose metabolism	1	35	0.744459	0.889376	ko00051	A9K55_003718(sou1)	K17742
Metabolism	Carbohydrate metabolism	Glyoxylate and dicarboxylate metabolism	1	35	0.744459	0.889376	ko00630	A9K55_007153(AN1503)	K18123
Cellular Processes	Transport and catabolism	Phagosome	1	35	0.744459	0.889376	ko04145	A9K55_000790(TUB2)	K07375
Metabolism	Amino acid metabolism	Alanine, aspartate and glutamate metabolism	1	36	0.754311	0.889376	ko00250	A9K55_003484(dtxS4)	K01580
Metabolism	Carbohydrate metabolism	Pyruvate metabolism	1	37	0.763787	0.889376	ko00620	A9K55_005729(PYC2)	K01958
Metabolism	Global and overview maps	2-Oxocarboxylic acid metabolism	1	38	0.772901	0.889376	ko01210	A9K55_001239(SPCC757.05c)	K01438
Metabolism	Energy metabolism	Oxidative phosphorylation	2	74	0.781209	0.889376	ko00190	A9K55_001753(nuo-51);A9K55_005166(NDUFA13)	K03942+K11353
Metabolism	Carbohydrate metabolism	Glycolysis / Gluconeogenesis	1	46	0.834345	0.907964	ko00010	A9K55_002564(ARB_05372)	K01785
Metabolism	Amino acid metabolism	Tryptophan metabolism	1	46	0.834345	0.907964	ko00380	MSTRG.8427(SPAC869.01)	K01426
Genetic Information Processing	Folding, sorting and degradation	RNA degradation	1	46	0.834345	0.907964	ko03018	A9K55_004941(SPAC20G4.01)	K12608
Genetic Information Processing	Translation	mRNA surveillance pathway	1	50	0.858583	0.910437	ko03015	A9K55_007110(--)	K14285
Genetic Information Processing	Transcription	Spliceosome	2	89	0.861224	0.910437	ko03040	A9K55_001903(prp43);A9K55_008191(sap145)	K12820+K12829
Genetic Information Processing	Translation	RNA transport	2	93	0.877559	0.913387	ko03013	A9K55_005776(Eif4e2);A9K55_007110(--)	K03259+K14285
Cellular Processes	Cell growth and death	Cell cycle - yeast	2	97	0.892127	0.913387	ko04111	A9K55_000584(PCL1);A9K55_004913(fhkC)	K06656+K06641
Metabolism	Amino acid metabolism	Glycine, serine and threonine metabolism	1	59	0.901044	0.913387	ko00260	A9K55_004226(SDL1)	K17989
Cellular Processes	Transport and catabolism	Autophagy - yeast	1	67	0.928047	0.928047	ko04138	A9K55_005798(pas1)	K21197
