# Supplementary material for: Transcriptome and metabolome profiling unveils the mechanisms of naphthalene acetic acid in promoting cordycepin synthesis in Cordyceps militaris
Source: Front Nutr. 2023 Feb 16;10:1104446. doi: 10.3389/fnut.2023.1104446 (PMC9977999; doi:10.3389/fnut.2023.1104446)
Supplement: Supplementary file 6 [file Table_5.XLSX]

## Sheet: CK-VS-N2000
Supplementary Table 3 | Differentially accumulated metabolites (DAMs) between control group and other treatment groups
index	control_mean	case_mean	log2_FC(case_mean/control_mean)	Pvalue	fdr	vip	MS2_name	Class	CAS
M252T134_3_POS	1.41467e+08	2.79518e+08	0.982477	0.0323559	0.332628	58.9969	Cordycepin	--	--
M136T134_2_POS	3.15415e+07	4.89584e+07	0.634304	0.0423888	0.366065	20.3402	Adenine	Imidazopyrimidines	73-24-5
M268T169_1_POS	9.02299e+07	7.19397e+07	-0.326818	0.0420769	0.365365	20.1218	Adenosine	Purine nucleosides	58-61-7
M162T347_2_POS	2.77734e+07	4.02225e+07	0.534298	0.00093722	0.0623219	18.6708	Carnitine	Organonitrogen compounds	461-06-3
M451T168_2_POS	2.46732e+07	1.24488e+07	-0.986941	0.00471337	0.153147	18.4109	N-acetyl-o-fluoro-dl-phenylalanine	--	--
M401T395_3_NEG	1.65531e+08	1.51294e+08	-0.129744	0.00837616	0.196504	17.5311	Galactinol	Organooxygen compounds	-
M341T395_3_NEG	2.15759e+08	2.01356e+08	-0.0996749	0.0485884	0.380863	17.0535	Trehalose	Organooxygen compounds	99-20-7
M269T252_POS	2.55479e+07	1.3393e+07	-0.931726	0.00229291	0.105908	16.6059	Deoxycoformycin	Imidazodiazepines	53910-25-1
M203T520_POS	1.69868e+07	4.94601e+06	-1.78008	0.0201032	0.277993	15.6256	NG,NG-dimethyl-L-arginine(ADMA)	--	--
M146T371_2_POS	1.17645e+07	5.84829e+06	-1.00835	0.0002935	0.0320482	12.8154	Deoxycarnitine	Fatty Acyls	-
M189T527_POS	2.3964e+07	1.75538e+07	-0.44909	0.00585844	0.167008	12.3744	N6,N6,N6-Trimethyl-L-lysine	Carboxylic acids and derivatives	19253-88-4
M130T266_2_NEG	1.74599e+07	1.14472e+07	-0.609055	0.0232559	0.292843	11.6501	Leucine	Carboxylic acids and derivatives	328-39-2
M153T231_2_POS	5.46619e+07	4.93905e+07	-0.146302	0.0361797	0.346216	10.4354	Pentostatin	Imidazodiazepines	53910-25-1
M606T425_NEG	1.13181e+07	7.94071e+06	-0.511298	0.0454362	0.373722	8.78788	Udp-n-acetylglucosamine	Pyrimidine nucleotides	528-04-1
M86T261_POS	6.05459e+06	3.74606e+06	-0.692654	0.000512441	0.0444131	7.94472	1,5-pentanediamine	Organonitrogen compounds	462-94-2
M171T426_NEG	1.22594e+07	9.32612e+06	-0.394534	0.00958854	0.209051	7.92845	.beta.-glycerophosphate	Glycerophospholipids	17181-54-3
M271T37_NEG	6.48167e+06	8.9906e+06	0.472052	0.0268397	0.309704	7.80015	2-hydroxypalmitic acid	Fatty Acyls	16452-51-0
M683T395_NEG	1.51752e+07	1.31297e+07	-0.208881	0.00415048	0.143908	7.35206	Sucrose	Organooxygen compounds	57-50-1
M646T422_POS	1.67469e+06	312194	-2.42338	3.85477e-06	0.00275014	6.46363	Acarbose	Organooxygen compounds	56180-94-0
M160T379_2_POS	475291	1.83524e+06	1.94909	7.49431e-07	0.000933879	6.41441	5-aminovaleric acid betaine	--	--
M156T391_POS	3.21163e+06	5.06686e+06	0.657786	0.0269744	0.310439	6.0362	Histidine	Carboxylic acids and derivatives	71-00-1
M211T333_NEG	653524	1.93437e+06	1.56555	9.66744e-05	0.0160023	5.99025	Perseitol	Organooxygen compounds	527-06-0
M229T392_POS	1.18535e+06	125234	-3.24261	4.47986e-06	0.00287966	5.67664	Pro-hyp	--	--
M298T103_POS	5.13771e+06	3.48979e+06	-0.557984	0.0304521	0.326026	5.44284	S-methyl-5'-thioadenosine	5'-deoxyribonucleosides	2457-80-9
M184T471_2_POS	3.14964e+06	1.91289e+06	-0.719434	0.00624085	0.172566	5.40291	1-o-hexadecyl-2-deoxy-2-thio-s-acetyl-sn-glyceryl-3-phosphorylcholine	--	--
M243T161_1_NEG	7.93066e+06	6.52373e+06	-0.281745	0.0370756	0.34871	5.22321	Uridine	Pyrimidine nucleosides	58-96-8
M241T74_POS	1.57091e+06	499890	-1.65192	0.0193864	0.274887	5.04955	3,3',5,5'-tetramethylbenzidine	--	--
M145T371_2_NEG	3.69803e+06	2.56611e+06	-0.527174	0.0243421	0.297506	4.94508	Glutamine	Carboxylic acids and derivatives	5959-95-5
M246T434_POS	176028	1.38272e+06	2.97363	0.044005	0.370969	4.92993	Lys-Val	Carboxylic acids and derivatives	-
M166T122_3_POS	919825	135256	-2.76567	2.7169e-05	0.00737926	4.87814	Dacarbazine	Carboxylic acids and derivatives	4342-03-04
M472T393_POS	1.3281e+06	616806	-1.10648	5.83863e-05	0.0116651	4.6867	Puromycin	--	--
M403T425_NEG	2.13964e+06	1.26636e+06	-0.75668	0.0208743	0.282286	4.55562	Uridine 5'-diphosphate	Pyrimidine nucleotides	58-98-0
M141T52_2_POS	21917.7	710854	5.01939	0.00179018	0.0929256	4.54657	1-naphthaleneacetamide	Naphthalenes	86-86-2
M348T422_2_POS	2.79729e+06	3.70808e+06	0.406643	0.0143315	0.245224	4.52432	Adenosine 5'-monophosphate	Purine nucleotides	61-19-8
M124T295_2_NEG	3.48688e+06	4.58197e+06	0.394031	0.0222434	0.288364	4.45432	Taurine	Organic sulfonic acids and derivatives	107-35-7
M72T297_POS	3.36849e+06	2.5982e+06	-0.374592	0.0206035	0.280531	4.43988	1,2-diamino-2-methylpropane	--	--
M167T130_POS	1.24955e+06	601067	-1.05581	9.88493e-05	0.0161543	4.42608	Bendiocarb	--	--
M232T250_POS	2.57944e+06	3.25835e+06	0.337083	0.000963756	0.0631072	4.27695	Isobutyryl-l-carnitine	Fatty Acyls	25518-49-4
M395T349_POS	1.98148e+06	1.31334e+06	-0.593334	0.0350989	0.342643	4.18061	2-hydroxyatrazine	Triazines	2163-68-0
M173T425_POS	4.42205e+06	3.46783e+06	-0.350683	0.0325309	0.333241	4.13857	Glycerol 3-phosphate	Glycerophospholipids	1957-03-04
M160T90_2_NEG	1.70939e+06	843200	-1.01953	0.00699734	0.181693	4.11471	Indole-3-carboxylic acid	Indoles and derivatives	771-50-6
M266T25_POS	6430.25	652342	6.66461	0.0303173	0.325534	4.10703	Diethatyl ethyl	--	--
M563T334_POS	601429	38072.2	-3.98158	3.33413e-05	0.00815287	4.06715	Mirtazapine n-oxide	--	--
M147T367_POS	2.23293e+06	1.35773e+06	-0.717746	0.0429552	0.368215	3.94227	D-glutamine	Carboxylic acids and derivatives	5959-95-5
M244T253_1_POS	3.53327e+06	4.57998e+06	0.374338	0.0335333	0.336803	3.85533	N-Acetyl-D-glucosamine	Organooxygen compounds	14131-68-1
M590T182_POS	1.19839e+06	1.9419e+06	0.69637	0.0116181	0.225834	3.78673	3-alahpda [dmed-fahfa]	--	--
M246T235_POS	1.62754e+06	2.22655e+06	0.452116	0.00626436	0.172614	3.75422	2-methylbutyryl-l-carnitine	--	--
M133T399_NEG	4.67291e+06	5.32324e+06	0.187984	0.043422	0.369572	3.37282	Malate	Hydroxy acids and derivatives	6915-15-7
M115T383_POS	620732	239985	-1.37103	0.000367814	0.036281	3.24708	3,3-dimethylglutaric acid	Fatty Acyls	4839-46-7
M208T174_POS	531213	131464	-2.01463	0.00520534	0.158962	3.17084	(.+/-.)-n,n-dimethyl-3,4-methylenedioxyamphetamine	--	--
M179T344_NEG	494456	173448	-1.51134	2.12364e-05	0.00639881	3.15679	Alpha-d-glucose	Organooxygen compounds	492-62-6
M119T134_POS	617584	1.00784e+06	0.706558	0.0358403	0.345242	3.08593	Hypoxanthine	Imidazopyrimidines	68-94-0
M144T66_POS	865849	329123	-1.39549	0.0295183	0.321441	2.93776	Quinoline-2,4-diol	--	--
M184T356_POS	458698	905268	0.980801	0.0116231	0.225834	2.92378	N,N-dimethylhistidine	--	--
M147T139_2_NEG	10926.7	335301	4.93953	0.00211024	0.10214	2.92292	3-hydroxyglutaric acid	Hydroxy acids and derivatives	638-18-6
M143T109_NEG	282959	25146.6	-3.49216	5.59742e-08	0.000225687	2.88837	1-naphthol	Naphthalenes	90-15-3
M601T437_POS	485208	200793	-1.27289	0.0006922	0.0514389	2.8495	Ranaconitine	--	--
M217T363_POS	828978	530456	-0.6441	0.00271461	0.115305	2.80311	Pro-Thr	Carboxylic acids and derivatives	-
M581T381_NEG	310873	66150.8	-2.2325	7.5144e-05	0.01365	2.76453	Naringin dihydrochalcone	Flavonoids	10236-47-2
M307T231_POS	829647	597364	-0.473889	0.00117946	0.0720911	2.66761	2-trifluoromethyl-2'-methoxychalcone	--	--
M401T329_NEG	205805	508325	1.30447	0.00283619	0.118512	2.63525	Acetic acid, 2-[4-[3-(4-acetyl-3-hydroxy-2-propylphenoxy)propoxy]phenoxy]-	--	--
M174T306_POS	53178.3	261671	2.29884	8.96579e-09	8.64482e-05	2.61494	Meperidine	Piperidines	57-42-1
M569T370_POS	793005	495683	-0.677912	0.0101171	0.213221	2.58677	Bafilomycin a1	--	--
M489T291_POS	401578	192859	-1.05813	1.48085e-06	0.00142783	2.58145	T 2 toxin	Prenol lipids	21259-20-1
M237T89_NEG	403855	115419	-1.80696	0.00776522	0.189191	2.55649	6-hydroxyflavone	Flavonoids	-
M189T78_NEG	4738.79	204590	5.43207	0.000365693	0.0361642	2.51311	Chromone-3-carboxylic acid	--	--
M245T409_POS	1.11096e+06	856464	-0.375343	0.0242824	0.297309	2.50193	Pro-Glu	Carboxylic acids and derivatives	-
M811T136_POS	1.84931e+06	2.14051e+06	0.210971	0.0277775	0.314761	2.5003	1-octadecanoyl-2-octadecenoyl-sn-glycero-3-phosphocholine	--	--
M375T386_POS	500709	282748	-0.824453	0.00376133	0.136985	2.47673	Azithromycin	Organooxygen compounds	83905-01-5
M137T173_POS	574457	350716	-0.711897	0.000764661	0.0547151	2.42798	2-aminobenzamide	Benzene and substituted derivatives	88-68-6
M236T404_POS	986786	732601	-0.429709	0.00299055	0.122832	2.4152	4-fluoro-.alpha.-pyrrolidinobutiophenone	--	--
M538T392_POS	285930	490521	0.778653	0.00208284	0.101471	2.39556	4-demethylsimmondsin 2'-ferulate	--	--
M228T124_1_POS	296944	70176.4	-2.08113	0.00203618	0.100065	2.3951	N-epsilon,N-epsilon,N-epsilon-Trimethyllysine	--	--
M841T137_NEG	1.99898e+06	1.74411e+06	-0.196771	0.0171364	0.26279	2.35437	Pc(16:0e/8-hepe)	--	--
M157T235_2_NEG	47487.6	257779	2.44051	0.0363735	0.347034	2.32488	2-oxooctanoic acid	Keto acids and derivatives	328-51-8
M157T98_NEG	293847	41679.3	-2.81766	0.00729768	0.183959	2.31293	5,6,7,8-tetrahydro-2-Naphthoic Acid	--	--
M146T297_NEG	577538	383515	-0.590634	0.00401057	0.141778	2.29712	N-acetylserine	Carboxylic acids and derivatives	16354-58-8
M199T51_2_NEG	499735	265908	-0.910236	0.0463877	0.375759	2.2854	Dodecanoic acid	Steroids and steroid derivatives	1908-11-08
M235T323_NEG	683360	459131	-0.573738	0.00421723	0.145093	2.26451	5,6,7-trimethoxycoumarin	--	--
M276T398_POS	1.22111e+06	966669	-0.337102	0.0486391	0.380863	2.2307	Thr-Arg	Carboxylic acids and derivatives	-
M431T333_NEG	39165.5	210982	2.42947	4.77163e-05	0.0102021	2.21437	Osmanthuside h	--	--
M295T456_2_POS	610268	411030	-0.5702	0.00596188	0.168453	2.18499	Gly-Arg	Carboxylic acids and derivatives	-
M158T27_2_POS	24264.9	191967	2.98391	0.0129879	0.236	2.16951	Indole-3-pyruvic acid	Indoles and derivatives	35656-49-6
M147T233_2_NEG	294133	487657	0.729396	0.00390143	0.139827	2.13978	Mevalonic acid	Fatty Acyls	150-97-0
M247T454_POS	299039	106114	-1.49473	0.0105354	0.215837	2.12262	Ala-Arg	Carboxylic acids and derivatives	-
M263T422_1_POS	365362	538862	0.560591	0.0418823	0.364796	2.10206	Asp-Glu	--	--
M145T447_POS	283197	64168.9	-2.14186	0.0366393	0.347787	2.09943	Pyruvaldehyde	Organooxygen compounds	78-98-8
M231T415_POS	644647	505072	-0.35202	0.000660758	0.0500363	2.02972	Pro-Asp	Carboxylic acids and derivatives	-
M261T204_NEG	107182	249226	1.2174	0.00335964	0.128802	2.0295	Sorbitol 6-phosphate	Organooxygen compounds	20479-58-7
M205T342_NEG	174222	41843.1	-2.05786	2.03028e-07	0.000489398	2.02362	Met-Gly	Carboxylic acids and derivatives	-
M133T493_POS	422696	253216	-0.739249	0.0150091	0.248904	1.97497	D-ornithine	Carboxylic acids and derivatives	348-66-3
M102T355_POS	560672	365843	-0.615934	0.033325	0.336167	1.92568	Stachydrine	Carboxylic acids and derivatives	471-87-4
M143T253_NEG	254210	90311.7	-1.49303	0.0152958	0.250713	1.92555	Trans-2-butene-1,4-dicarboxylic acid	Fatty Acyls	29311-53-3
M129T188_POS	436873	276095	-0.66205	0.0149887	0.24886	1.84447	Adipic acid	Fatty Acyls	124-04-9
M115T399_NEG	810269	990870	0.290295	0.0346567	0.341851	1.80934	Fumarate	Carboxylic acids and derivatives	110-16-7
M489T434_POS	611726	485116	-0.334554	0.0352205	0.342853	1.77434	Cytidine 5'-diphosphocholine	Pyrimidine nucleotides	987-78-0
M151T230_2_NEG	771010	607365	-0.344186	0.037862	0.351024	1.74204	Xylitol	Organooxygen compounds	87-99-0
M468T168_NEG	12643.6	105809	3.06499	1.48938e-08	0.000114885	1.73042	Bucladesine	--	--
M348T451_POS	248089	380528	0.617147	0.04839	0.380338	1.72465	Adenosine monophosphate (AMP)	--	--
M214T89_POS	142846	30781.6	-2.21432	0.000811213	0.0565799	1.70325	Ecgonine ethyl ester	--	--
M341T31_2_NEG	162907	337349	1.05019	0.0472162	0.377638	1.6927	9-phenyl-1-(2,4,6-trihydroxyphenyl)nonan-1-one	--	--
M241T396_NEG	193974	333949	0.783768	0.0190701	0.273317	1.64102	Glucose 1-phosphate	Organooxygen compounds	59-56-3
M282T28_POS	6637.69	99145.6	3.9008	0.018698	0.270523	1.59654	Ofurace	--	--
M571T253_POS	106369	20421.5	-2.38092	4.08004e-05	0.00936661	1.57781	Cymarin	--	--
M146T402_POS	215367	120407	-0.838876	0.001895	0.0967716	1.57337	(3-Carboxypropyl)trimethylammonium cation	--	--
M378T261_2_POS	77025.9	178808	1.215	0.0451027	0.373122	1.56441	Oxaziclomefone	--	--
M161T90_NEG	210265	102520	-1.03631	0.00512418	0.158563	1.54621	D-Tagatose	Organooxygen compounds	87-81-0
M557T231_POS	261803	186840	-0.486683	0.000240244	0.0283356	1.51837	Arctiin	--	--
M219T315_NEG	498240	409426	-0.283236	0.00157465	0.0858077	1.50683	Thr-Thr	Carboxylic acids and derivatives	-
M205T332_NEG	839753	718088	-0.225805	0.0267197	0.309188	1.49632	Ser-Thr	Carboxylic acids and derivatives	-
M255T338_NEG	418433	336111	-0.316059	0.00310126	0.124593	1.48005	Thr-His	Carboxylic acids and derivatives	-
M533T234_POS	12400.7	89305.3	2.84832	0.00990908	0.211219	1.47161	2-(4-hydroxyphenyl)ethyl (1s,4ar,7ar)-4a-hydroxy-7-methyl-5-oxo-1-[(2s,3r,4s,5s,6r)-3,4,5-trihydroxy-6-(hydroxymethyl)oxan-2-yl]oxy-1,6,7,7a-tetrahydrocyclopenta[c]pyran-4-carboxylate	--	--
M153T237_2_NEG	62975.6	138332	1.13527	0.00270075	0.11497	1.45781	2,3-dihydroxybenzoic acid	Benzene and substituted derivatives	303-38-8
M675T401_POS	92052	19307.2	-2.25331	4.93884e-05	0.0103522	1.4551	Blood group h disaccharide	Fatty Acyls	24656-24-4
M617T404_POS	234865	137308	-0.774413	0.0352506	0.342927	1.43862	Cimicifugoside h 2	--	--
M246T343_NEG	961517	849225	-0.179166	0.0213223	0.28475	1.42346	Gln-thr	Carboxylic acids and derivatives	74408-69-8
M399T210_NEG	8735.33	71548.2	3.03398	6.56006e-06	0.00319235	1.41134	Methanone, [6-hydroxy-1-[2-(4-morpholinyl)ethyl]-1h-indol-3-yl]-1-naphthalenyl-	--	--
M227T50_NEG	416288	319623	-0.381212	0.0351175	0.342716	1.40703	Myristic acid	Fatty Acyls	544-63-8
M175T292_NEG	88032	14235.7	-2.62851	0.000951929	0.062759	1.40085	D-Glucuronate	Organooxygen compounds	6556-12-03
M513T321_NEG	222834	154683	-0.526649	0.000618327	0.0491704	1.39839	3-o-acetyl-16alpha-hydroxytrametenolic acid	--	--
M162T102_POS	154007	72733.1	-1.08231	0.0136085	0.240616	1.37533	N-tris(hydroxymethyl)methylglycine	--	--
M531T402_POS	223138	134852	-0.726558	0.0165837	0.259877	1.34047	Proscillaridin a	--	--
M792T126_NEG	352760	273899	-0.365045	0.0233849	0.293113	1.33475	1-hexadecyl lysophosphatidic acid	--	--
M169T50_POS	90769.6	32501.6	-1.4817	0.000106073	0.0169815	1.32308	Norharmane	Indoles and derivatives	244-63-3
M171T249_NEG	5467.01	66016.8	3.59401	0.0080921	0.193129	1.32098	1-naphthalenecarboxaldehyde, 2-hydroxy	--	--
M232T344_NEG	332393	256953	-0.371385	0.00687086	0.180485	1.32068	Thr-Asn	Carboxylic acids and derivatives	-
M279T61_POS	164168	250339	0.608715	0.0431234	0.368552	1.30796	Triphenylphosphine oxide	--	--
M545T218_POS	100254	37261.1	-1.42792	0.000550805	0.0463078	1.30524	10-deacetylbaccatin iii	--	--
M671T394_POS	190080	126181	-0.591109	0.00827212	0.196084	1.28317	Fenamiphos sulfone	--	--
M269T433_POS	86913.9	161261	0.891737	0.0278334	0.314886	1.27904	Diethylstilbestrol	Stilbenes	56-53-1
M139T371_2_POS	122106	197904	0.696671	0.0029604	0.122507	1.27577	Urocanic acid	Azoles	104-98-3
M489T342_1_NEG	170955	88878.9	-0.943707	0.0476725	0.378631	1.26908	Glimepiride	Benzene and substituted derivatives	93479-97-1
M698T454_POS	113442	41438.2	-1.45292	0.00688524	0.180523	1.25487	Lewis y tetrasaccharide	--	--
M834T231_POS	140043	91957.2	-0.606834	6.06575e-05	0.0118154	1.25065	10-deacetyltaxol	--	--
M133T99_NEG	21340.9	84999.7	1.99384	0.0455776	0.374313	1.24689	DL-Mandelic acid	Benzene and substituted derivatives	-
M395T157_NEG	4970.76	57403.1	3.52959	0.0133945	0.239721	1.20931	Gartanin	Benzopyrans	33390-42-0
M229T166_NEG	11803.1	59180.6	2.32595	0.00175584	0.0917605	1.20651	Indoxyl sulfate	Organic sulfuric acids and derivatives	487-94-5
M311T204_NEG	106667	53365	-0.99915	0.000382471	0.0373447	1.18552	3,2'-dihydroxy-4,4',6'-trimethoxychalcone	--	--
M234T355_POS	335253	260626	-0.363271	0.035855	0.345242	1.16047	Ser-Gln	Carboxylic acids and derivatives	-
M285T406_POS	294355	237970	-0.306782	0.00827693	0.196084	1.15756	His-Glu	Carboxylic acids and derivatives	-
M509T394_POS	161833	114525	-0.498848	0.00409729	0.143283	1.14539	3'-galactosyllactose	Organooxygen compounds	32581-38-7
M217T123_NEG	3666.86	50494.1	3.7835	0.00464597	0.152369	1.13934	4,4'-thiodiphenol	--	--
M473T253_POS	147811	217258	0.555658	0.00780032	0.189367	1.12596	Chrysomycin a	--	--
M445T439_NEG	357285	295122	-0.275765	0.0269387	0.310234	1.1246	Cdp-ethanolamine	Pyrimidine nucleotides	3036-18-8
M419T315_2_POS	242872	174746	-0.474937	0.0354257	0.343119	1.11065	Hc toxin	--	--
M171T34_2_NEG	74200.9	154848	1.06134	0.0498534	0.383628	1.10333	P-toluenesulfonic acid	Organic sulfuric acids and derivatives	104-15-4
M284T366_2_POS	328237	266322	-0.301563	0.0481877	0.379819	1.09471	His-Gln	Carboxylic acids and derivatives	-
M161T202_NEG	11988.3	67545.7	2.49424	0.00605032	0.169976	1.0864	Lactulose	Organooxygen compounds	4618-18-2
M132T340_POS	67912.2	109257	0.685983	0.00222943	0.104604	1.07184	Guanidinopropionic acid	Organonitrogen compounds	-
M215T285_POS	351856	303234	-0.214551	0.0490146	0.382052	1.07072	Pro-val	Carboxylic acids and derivatives	-
M311T152_POS	68103	24390.7	-1.48139	0.0085494	0.197577	1.07041	Mefluidide	--	--
M534T34_2_NEG	86646.4	131074	0.597166	0.00798854	0.191486	1.03688	N-(1.3-dihydroxyoctadeca-4.14-dien-2-yl)palmitamide	--	--
M146T64_POS	50271.6	92689.4	0.88266	0.0373474	0.349727	1.03127	1-deoxynojirimycin	Piperidines	19130-96-2

## Sheet: CK-VS-N3000
Supplementary Table 3 | Differentially accumulated metabolites (DAMs) between control group and other treatment groups
index	control_mean	case_mean	log2_FC(case_mean/control_mean)	Pvalue	fdr	vip	MS2_name	Class	CAS
M252T134_3_POS	1.41467e+08	2.85719e+08	1.01414	0.00759159	0.0870888	53.9533	Cordycepin	--	--
M312T177_POS	2.33712e+08	1.86659e+08	-0.324323	0.0106238	0.104499	28.6341	N,n-dimethylguanosine	--	--
M162T347_2_POS	2.77734e+07	5.0916e+07	0.874414	5.0264e-05	0.00433688	22.606	Carnitine	Organonitrogen compounds	461-06-3
M136T134_2_POS	3.15415e+07	5.48032e+07	0.797009	0.00633897	0.0786873	21.548	Adenine	Imidazopyrimidines	73-24-5
M236T327_POS	1.1387e+08	8.52499e+07	-0.417619	0.0448345	0.222775	20.1944	1-(benzo[d][1,3]dioxol-4-yl)-2-(methylamino)pentan-1-one	--	--
M451T168_2_POS	2.46732e+07	8.83332e+06	-1.48192	0.000115414	0.0071564	19.0128	N-acetyl-o-fluoro-dl-phenylalanine	--	--
M268T169_1_POS	9.02299e+07	7.369e+07	-0.292137	0.0402344	0.21121	16.4239	Adenosine	Purine nucleosides	58-61-7
M153T231_2_POS	5.46619e+07	4.41025e+07	-0.309675	0.000413097	0.0156814	14.5876	Pentostatin	Imidazodiazepines	53910-25-1
M401T395_3_NEG	1.65531e+08	1.52324e+08	-0.119963	0.0260998	0.168218	14.5475	Galactinol	Organooxygen compounds	-
M269T252_POS	2.55479e+07	1.49447e+07	-0.773569	0.0187986	0.141193	12.7614	Deoxycoformycin	Imidazodiazepines	53910-25-1
M130T266_2_NEG	1.74599e+07	9.47784e+06	-0.881417	0.00465176	0.0663533	12.617	Leucine	Carboxylic acids and derivatives	328-39-2
M250T136_1_NEG	5.7895e+06	1.40893e+07	1.28309	0.0230993	0.157319	12.4559	5'-deoxyadenosine	5'-deoxyribonucleosides	4754-39-6
M189T527_POS	2.3964e+07	1.64126e+07	-0.546068	0.0298989	0.18015	10.2655	N6,N6,N6-Trimethyl-L-lysine	Carboxylic acids and derivatives	19253-88-4
M104T267_2_POS	7.22965e+07	6.55668e+07	-0.14096	0.0164324	0.131331	10.1716	Choline	Organonitrogen compounds	62-49-7
M146T371_2_POS	1.17645e+07	7.03862e+06	-0.741073	0.00567962	0.0738293	9.06311	Deoxycarnitine	Fatty Acyls	-
M606T425_NEG	1.13181e+07	7.3948e+06	-0.614055	0.0311478	0.183883	8.22455	Udp-n-acetylglucosamine	Pyrimidine nucleotides	528-04-1
M146T392_2_NEG	1.83657e+07	1.51518e+07	-0.277528	0.00244635	0.0448863	8.03584	Glutamic acid	Carboxylic acids and derivatives	-
M171T426_NEG	1.22594e+07	9.03835e+06	-0.439751	0.00420896	0.0624831	7.4757	.beta.-glycerophosphate	Glycerophospholipids	17181-54-3
M715T142_NEG	1.10098e+07	1.36968e+07	0.315044	0.00576202	0.0747036	7.26544	2-linoleoyl-1-palmitoyl-sn-glycero-3-phosphoethanolamine	--	--
M145T371_2_NEG	3.69803e+06	1.56031e+06	-1.24493	0.000647351	0.0202162	6.67378	Glutamine	Carboxylic acids and derivatives	5959-95-5
M246T235_POS	1.62754e+06	3.68741e+06	1.17991	0.000540161	0.0184526	6.53399	2-methylbutyryl-l-carnitine	--	--
M204T299_1_POS	6.87619e+06	9.64144e+06	0.48764	0.0301349	0.180781	6.49815	Acetylcarnitine	Fatty Acyls	3040-38-8
M211T333_NEG	653524	2.43183e+06	1.89573	1.18373e-05	0.00178336	6.45933	Perseitol	Organooxygen compounds	527-06-0
M160T379_2_POS	475291	2.21663e+06	2.22149	2.33855e-06	0.000796365	6.27117	5-aminovaleric acid betaine	--	--
M325T395_POS	2.0005e+07	1.76258e+07	-0.182672	0.0317395	0.185932	6.0604	Glutathione	Carboxylic acids and derivatives	-
M646T422_POS	1.67469e+06	98954.2	-4.08099	8.25688e-07	0.000448523	6.05556	Acarbose	Organooxygen compounds	56180-94-0
M243T161_1_NEG	7.93066e+06	5.91246e+06	-0.423682	0.00303003	0.0508538	5.99424	Uridine	Pyrimidine nucleosides	58-96-8
M116T306_2_POS	4.13153e+06	2.45419e+06	-0.75143	0.00722514	0.0846731	5.88834	DL-proline	--	--
M84T392_2_POS	5.4547e+06	3.50673e+06	-0.637373	0.0244851	0.162845	5.86465	1-Aminocyclopropanecarboxylic acid	Carboxylic acids and derivatives	22059-21-8
M72T297_POS	3.36849e+06	1.88444e+06	-0.83797	6.00271e-05	0.00489669	5.84338	1,2-diamino-2-methylpropane	--	--
M118T296_POS	3.63991e+06	2.00761e+06	-0.858419	0.00187985	0.0388387	5.79085	DL-valine	--	--
M683T395_NEG	1.51752e+07	1.33933e+07	-0.180207	0.0143989	0.123314	5.66328	Sucrose	Organooxygen compounds	57-50-1
M141T52_2_POS	21917.7	1.33283e+06	5.92626	2.43e-06	0.000796365	5.62868	1-naphthaleneacetamide	Naphthalenes	86-86-2
M229T295_POS	1.00866e+07	7.80479e+06	-0.370006	0.0289923	0.177193	5.57044	Pro-leu	--	--
M295T473_NEG	3.42955e+06	1.66803e+06	-1.03988	0.023705	0.159639	5.47459	Propanoic acid, 3-[[[2-[(aminoiminomethyl)amino]-4-thiazolyl]methyl]thio]-	--	--
M160T90_2_NEG	1.70939e+06	369157	-2.21118	6.12485e-06	0.00123033	5.46386	Indole-3-carboxylic acid	Indoles and derivatives	771-50-6
M147T367_POS	2.23293e+06	827227	-1.43258	0.00408171	0.0612693	5.05403	D-glutamine	Carboxylic acids and derivatives	5959-95-5
M148T392_2_POS	9.58589e+06	8.22137e+06	-0.221533	0.00979638	0.100296	4.93956	DL-Glutamic acid	Carboxylic acids and derivatives	-
M244T253_1_POS	3.53327e+06	5.02128e+06	0.507052	0.00480471	0.0674311	4.92411	N-Acetyl-D-glucosamine	Organooxygen compounds	14131-68-1
M86T261_POS	6.05459e+06	4.76266e+06	-0.346262	0.00730798	0.0851403	4.85593	1,5-pentanediamine	Organonitrogen compounds	462-94-2
M116T294_NEG	2.40705e+06	1.3473e+06	-0.83719	0.000106972	0.00689616	4.85065	Indole	Heteroaromatic compounds	109-97-7
M241T74_POS	1.57091e+06	308651	-2.34756	0.00786248	0.0885509	4.82365	3,3',5,5'-tetramethylbenzidine	--	--
M145T526_NEG	1.77153e+06	684354	-1.37218	0.000895785	0.0247661	4.78387	L-Lysine	Carboxylic acids and derivatives	-
M229T392_POS	1.18535e+06	170906	-2.79403	1.0025e-05	0.00164529	4.78327	Pro-hyp	--	--
M120T256_POS	4.42584e+06	5.90367e+06	0.415659	0.0176093	0.136134	4.7456	2-amino-1-phenylethanol	Organonitrogen compounds	7568-93-6
M348T422_2_POS	2.79729e+06	3.95289e+06	0.498879	0.0017428	0.0369631	4.65204	Adenosine 5'-monophosphate	Purine nucleotides	61-19-8
M114T309_NEG	2.92107e+06	1.83869e+06	-0.667819	0.0146951	0.124462	4.62683	Proline	Carboxylic acids and derivatives	344-25-2
M370T177_2_NEG	5.91347e+06	4.44682e+06	-0.411232	0.0255528	0.166137	4.61745	N2,N2-Dimethylguanosine	Purine nucleosides	2140-67-2
M590T182_POS	1.19839e+06	2.32381e+06	0.955394	0.00159382	0.0351259	4.56688	3-alahpda [dmed-fahfa]	--	--
M173T425_POS	4.42205e+06	3.17688e+06	-0.477103	0.0079394	0.0892471	4.54855	Glycerol 3-phosphate	Glycerophospholipids	1957-03-04
M625T445_POS	2.23119e+06	3.37523e+06	0.597168	0.00716189	0.0841858	4.51611	Benzamide, n-[2-(dimethylamino)ethyl]-n-methyl-4-[[[[4-[4-(4-morpholinyl)-7-(2,2,2-trifluoroethyl)-7h-pyrrolo[2,3-d]pyrimidin-2-yl]phenyl]amino]carbonyl]amino]-	--	--
M180T177_2_POS	6.95431e+06	5.70545e+06	-0.285568	0.0199586	0.146093	4.46688	D-mannosamine	--	--
M435T343_POS	1.69207e+06	468984	-1.85118	0.0344475	0.194285	4.3953	L-arginine, n2-[2-(2,2-diphenylethoxy)acetyl]-	--	--
M250T167_NEG	579372	1.58506e+06	1.45197	0.0204717	0.147929	4.38347	Deoxyadenosine	Purine nucleosides	958-09-8
M203T480_POS	5.06389e+06	3.77192e+06	-0.424948	0.0274966	0.173424	4.3753	Ng,ng-dimethyl-l-arginine	Carboxylic acids and derivatives	30315-93-6
M472T393_POS	1.3281e+06	536230	-1.30844	5.48487e-05	0.00461878	4.24244	Puromycin	--	--
M403T425_NEG	2.13964e+06	1.15591e+06	-0.888343	0.0154425	0.127208	4.24094	Uridine 5'-diphosphate	Pyrimidine nucleotides	58-98-0
M155T73_POS	47829.7	830868	4.11864	0.00013998	0.00789357	4.23479	Dflnha	--	--
M70T306_POS	2.29784e+06	1.4236e+06	-0.690731	0.0129646	0.116045	4.18144	2-Amino-2-methyl-1,3-propanediol	--	--
M395T349_POS	1.98148e+06	1.19686e+06	-0.72732	0.00509567	0.0695259	4.05488	2-hydroxyatrazine	Triazines	2163-68-0
M166T122_3_POS	919825	217829	-2.07816	0.000107104	0.00689616	3.94351	Dacarbazine	Carboxylic acids and derivatives	4342-03-04
M144T66_POS	865849	58384.2	-3.89047	0.000765817	0.0225416	3.94178	Quinoline-2,4-diol	--	--
M124T295_2_NEG	3.48688e+06	4.60937e+06	0.402632	0.0249833	0.164541	3.92601	Taurine	Organic sulfonic acids and derivatives	107-35-7
M401T329_NEG	205805	813352	1.9826	1.09446e-06	0.000527639	3.76486	Acetic acid, 2-[4-[3-(4-acetyl-3-hydroxy-2-propylphenoxy)propoxy]phenoxy]-	--	--
M563T334_POS	601429	5372.81	-6.80657	1.98257e-05	0.00242853	3.64147	Mirtazapine n-oxide	--	--
M159T146_2_NEG	1.04885e+06	1.72547e+06	0.718189	0.011206	0.107591	3.53405	Trans,trans-muconic acid	Fatty Acyls	1119-72-8
M185T97_POS	266066	752693	1.50028	0.00182346	0.0380352	3.24848	Pro-Ser	Carboxylic acids and derivatives	-
M127T370_NEG	837655	375454	-1.15772	0.000618273	0.0196583	3.1296	Dihydro-4,4-dimethyl-2,3-furandione	--	--
M217T363_POS	828978	397209	-1.06144	3.26702e-05	0.00328989	3.12249	Pro-Thr	Carboxylic acids and derivatives	-
M232T250_POS	2.57944e+06	3.14373e+06	0.285418	0.0258128	0.167182	3.10283	Isobutyryl-l-carnitine	Fatty Acyls	25518-49-4
M119T134_POS	617584	1.06352e+06	0.784139	0.00207567	0.0406448	3.09306	Hypoxanthine	Imidazopyrimidines	68-94-0
M527T394_POS	2.89725e+06	2.39147e+06	-0.276786	0.0112821	0.107966	3.0885	Maltotriose	Organooxygen compounds	1109-28-0
M255T38_POS	837725	305844	-1.45368	0.0170742	0.134041	3.07886	Beta-estradiol	Steroids and steroid derivatives	50-28-2
M476T192_2_NEG	2.30032e+06	1.67294e+06	-0.459442	0.024064	0.161157	3.03354	1-(9z,12z-octadecadienoyl)-2-hydroxy-sn-glycero-3-phosphoethanolamine	Glycerophospholipids	85046-18-0
M203T124_NEG	11947.3	512795	5.42363	0.03042	0.18164	3.02789	3,4-Dihydroxyphenylpropanoate	--	--
M208T174_POS	531213	69375.9	-2.93678	0.00219616	0.0422321	3.00954	(.+/-.)-n,n-dimethyl-3,4-methylenedioxyamphetamine	--	--
M220T267_NEG	1.03933e+06	1.68967e+06	0.701092	0.0254347	0.16575	2.86894	N-acetyl-d-mannosamine	Organooxygen compounds	7772-94-3
M379T151_2_POS	376329	734778	0.965315	0.000177898	0.00915165	2.86515	Vitamin D2 (Ergocalciferol)	--	--
M588T385_2_POS	711189	291510	-1.28669	0.0107671	0.105211	2.79257	Pseudojervine	--	--
M261T204_NEG	107182	433160	2.01484	9.40872e-05	0.00637743	2.78851	Sorbitol 6-phosphate	Organooxygen compounds	20479-58-7
M130T260_2_POS	2.01222e+06	1.59424e+06	-0.335925	0.0180362	0.137951	2.76135	DL-arginine	--	--
M128T391_2_NEG	3.12646e+06	2.67571e+06	-0.224611	0.0260629	0.168064	2.74843	L-pyroglutamic acid	Carboxylic acids and derivatives	98-79-3
M236T404_POS	986786	613964	-0.684583	0.000928936	0.0253734	2.74666	4-fluoro-.alpha.-pyrrolidinobutiophenone	--	--
M431T333_NEG	39165.5	350577	3.16207	1.05736e-05	0.00168752	2.72424	Osmanthuside h	--	--
M489T291_POS	401578	99503.7	-2.01286	5.91598e-09	1.9014e-05	2.71079	T 2 toxin	Prenol lipids	21259-20-1
M307T231_POS	829647	522923	-0.665898	2.78463e-05	0.00305107	2.70695	2-trifluoromethyl-2'-methoxychalcone	--	--
M841T137_NEG	1.99898e+06	1.65526e+06	-0.272204	0.000492689	0.0175782	2.69488	Pc(16:0e/8-hepe)	--	--
M195T369_2_NEG	1.01217e+06	569217	-0.830394	0.0326522	0.188551	2.59588	L-gulono-1,4-lactone	Lactones	1128-23-0
M601T437_POS	485208	172787	-1.48961	0.000593299	0.0193918	2.58559	Ranaconitine	--	--
M581T381_NEG	310873	20327	-3.93486	8.48829e-06	0.00155682	2.58493	Naringin dihydrochalcone	Flavonoids	10236-47-2
M146T297_NEG	577538	279660	-1.04624	0.000146338	0.00817968	2.57968	N-acetylserine	Carboxylic acids and derivatives	16354-58-8
M137T173_POS	574457	269739	-1.09063	7.93378e-05	0.0058279	2.5482	2-aminobenzamide	Benzene and substituted derivatives	88-68-6
M157T235_2_NEG	47487.6	369866	2.96138	0.0119193	0.110795	2.53821	2-oxooctanoic acid	Keto acids and derivatives	328-51-8
M179T344_NEG	494456	205825	-1.26442	7.58371e-05	0.00565742	2.5106	Alpha-d-glucose	Organooxygen compounds	492-62-6
M297T62_NEG	616726	1.02932e+06	0.738989	0.0411508	0.213752	2.48344	Fa 18:1+1o	--	--
M235T323_NEG	683360	378519	-0.85228	0.000595523	0.0193988	2.45779	5,6,7-trimethoxycoumarin	--	--
M88T342_NEG	1.86623e+06	1.46158e+06	-0.352598	0.028414	0.175603	2.45742	Alanine	Carboxylic acids and derivatives	302-72-7
M195T391_NEG	676567	1.08136e+06	0.676546	0.0439857	0.220853	2.4498	D-gluconate	Organooxygen compounds	526-95-4
M266T25_POS	6430.25	314082	5.61012	0.0161659	0.130642	2.44755	Diethatyl ethyl	--	--
M130T423_POS	1.29446e+06	978240	-0.40409	0.0225291	0.155082	2.40878	Goitrin	--	--
M143T109_NEG	282959	44696.2	-2.66237	4.18685e-08	6.2107e-05	2.40156	1-naphthol	Naphthalenes	90-15-3
M199T51_2_NEG	499735	185267	-1.43156	0.0125419	0.11395	2.39799	Dodecanoic acid	Steroids and steroid derivatives	1908-11-08
M147T139_2_NEG	10926.7	274655	4.65169	0.000643812	0.0201768	2.33429	3-hydroxyglutaric acid	Hydroxy acids and derivatives	638-18-6
M330T219_NEG	562899	855688	0.604209	0.0370144	0.20212	2.26846	Thr-Val-Leu	--	--
M157T51_POS	38013.4	286815	2.91554	0.00794912	0.0893043	2.23264	Acetyleugenol	Phenol esters	93-28-7
M197T88_POS	763823	445258	-0.778598	0.0258435	0.167182	2.22284	3-(4-fluorobenzoyl)propionic acid	--	--
M147T233_2_NEG	294133	524020	0.833153	0.000116232	0.00717252	2.17054	Mevalonic acid	Fatty Acyls	150-97-0
M129T188_POS	436873	197199	-1.14756	0.000946661	0.0256356	2.16752	Adipic acid	Fatty Acyls	124-04-9
M151T230_2_NEG	771010	515991	-0.579404	0.00377509	0.058426	2.15327	Xylitol	Organooxygen compounds	87-99-0
M236T423_2_POS	733125	478668	-0.615034	0.00515983	0.0700474	2.14756	(r)-.alpha.,.alpha.-diphenyl-2-pyrrolidinemethanol	--	--
M237T89_NEG	403855	135879	-1.57152	0.0122996	0.112651	2.13562	6-hydroxyflavone	Flavonoids	-
M276T398_POS	1.22111e+06	926513	-0.398312	0.0293922	0.178602	2.11272	Thr-Arg	Carboxylic acids and derivatives	-
M219T36_POS	365528	98786.7	-1.88759	0.00876493	0.0945054	2.11001	8-acetyl-7-methoxycoumarin	--	--
M569T370_POS	793005	515084	-0.622521	0.0186749	0.140619	2.10175	Bafilomycin a1	--	--
M468T168_NEG	12643.6	189219	3.90358	3.88886e-09	1.66651e-05	2.08158	Bucladesine	--	--
M158T27_2_POS	24264.9	239549	3.30338	0.0109327	0.106103	2.06779	Indole-3-pyruvic acid	Indoles and derivatives	35656-49-6
M399T210_NEG	8735.33	194904	4.47976	1.02606e-05	0.00166274	2.06597	Methanone, [6-hydroxy-1-[2-(4-morpholinyl)ethyl]-1h-indol-3-yl]-1-naphthalenyl-	--	--
M189T29_POS	25308.3	243420	3.26577	0.0162858	0.13102	2.05858	1-hydroxy-2-naphthoic acid	--	--
M157T98_NEG	293847	41506.4	-2.82366	0.00700134	0.0830344	2.04515	5,6,7,8-tetrahydro-2-Naphthoic Acid	--	--
M189T389_POS	602907	391402	-0.623285	0.00354883	0.0561409	1.98926	N-alpha-acetyl-l-lysine	Carboxylic acids and derivatives	1946-82-3
M174T306_POS	53178.3	214009	2.00876	3.09593e-08	6.14327e-05	1.96665	Meperidine	Piperidines	57-42-1
M133T493_POS	422696	211747	-0.997277	0.00523347	0.070547	1.95354	D-ornithine	Carboxylic acids and derivatives	348-66-3
M100T58_2_POS	697566	448028	-0.638741	0.044153	0.221228	1.9448	2-piperidone	Piperidines	675-20-7
M195T53_2_POS	124984	298679	1.25685	0.000396794	0.0152734	1.92439	Leu-Thr-Arg	--	--
M131T371_NEG	411609	234168	-0.813732	0.00184957	0.0384551	1.92383	Asparagine	Carboxylic acids and derivatives	70-47-3
M174T63_POS	29966.4	226677	2.91922	0.0225152	0.155069	1.90501	Quinaldic acid	Quinolines and derivatives	1993-10-07
M189T78_NEG	4738.79	156029	5.04115	6.423e-05	0.00505701	1.89594	Chromone-3-carboxylic acid	--	--
M61T106_2_POS	446560	262020	-0.769179	0.0228486	0.156162	1.85701	Urea	Organic carbonic acids and derivatives	57-13-6
M161T90_NEG	210265	51204.2	-2.03788	6.54813e-05	0.00512268	1.84889	D-Tagatose	Organooxygen compounds	87-81-0
M248T60_POS	138021	277406	1.00712	8.12858e-05	0.00587084	1.83469	2h-pyrrole, 2-(5,5-dimethyl-2-oxido-1,3,2-dioxaphosphorinan-2-yl)-3,4-dihydro-2-methyl-, 1-oxide	--	--
M217T123_NEG	3666.86	134786	5.19999	5.55406e-06	0.0011445	1.78634	4,4'-thiodiphenol	--	--
M428T178_POS	347164	163432	-1.08693	0.00877862	0.0945611	1.77776	Dixyrazine	--	--
M336T104_POS	77384.6	225424	1.54252	0.0119676	0.110981	1.74397	Isopentenyladenosine	--	--
M375T386_POS	500709	331238	-0.596102	0.0169237	0.133507	1.74001	Azithromycin	Organooxygen compounds	83905-01-5
M228T124_1_POS	296944	121661	-1.28732	0.0115333	0.109092	1.72236	N-epsilon,N-epsilon,N-epsilon-Trimethyllysine	--	--
M102T355_POS	560672	353052	-0.667278	0.0466155	0.227317	1.7105	Stachydrine	Carboxylic acids and derivatives	471-87-4
M265T342_2_POS	359424	187344	-0.939998	0.0186469	0.140598	1.69431	Thiamine	Diazines	59-43-8
M132T405_POS	286579	104561	-1.45459	0.0496442	0.23493	1.68672	3-aminohexanoic acid	--	--
M162T177_POS	969255	800283	-0.276366	0.0217509	0.152775	1.67649	Triazophos	--	--
M203T250_NEG	956338	760440	-0.330685	0.04734	0.229171	1.6672	DL-tryptophan	Indoles and derivatives	1954-12-06
M113T161_POS	1.11307e+06	930199	-0.258928	0.040695	0.21227	1.66277	Uracil	Diazines	66-22-8
M315T33_POS	210031	357744	0.768322	0.0150303	0.125944	1.65889	Misoprostol	Fatty Acyls	59122-46-2
M475T213_POS	372167	195106	-0.931693	0.0117989	0.110269	1.65842	Asn-Trp-Arg	--	--
M162T402_2_POS	178867	325275	0.862771	0.0024971	0.045407	1.6463	L-Carnitine	Organonitrogen compounds	541-15-1
M513T321_NEG	222834	106642	-1.06319	1.03757e-05	0.00167005	1.63913	3-o-acetyl-16alpha-hydroxytrametenolic acid	--	--
M143T253_NEG	254210	96133.7	-1.40291	0.0188763	0.141446	1.62399	Trans-2-butene-1,4-dicarboxylic acid	Fatty Acyls	29311-53-3
M151T186_POS	446230	307565	-0.536895	0.00346568	0.0553475	1.61331	Hydrocinnamic acid	Phenylpropanoic acids	501-52-0
M311T242_NEG	208325	370213	0.829517	0.0414093	0.214459	1.60478	Tyr-Met	Carboxylic acids and derivatives	-
M538T392_POS	285930	418801	0.550602	0.00387658	0.0593302	1.6038	4-demethylsimmondsin 2'-ferulate	--	--
M247T454_POS	299039	125315	-1.25477	0.0268934	0.17099	1.58867	Ala-Arg	Carboxylic acids and derivatives	-
M533T234_POS	12400.7	120270	3.27778	0.000118165	0.00723395	1.57114	2-(4-hydroxyphenyl)ethyl (1s,4ar,7ar)-4a-hydroxy-7-methyl-5-oxo-1-[(2s,3r,4s,5s,6r)-3,4,5-trihydroxy-6-(hydroxymethyl)oxan-2-yl]oxy-1,6,7,7a-tetrahydrocyclopenta[c]pyran-4-carboxylate	--	--
M689T394_1_POS	796790	660467	-0.270713	0.0169013	0.133483	1.56686	Maltotetraose	Organooxygen compounds	34612-38-9
M246T259_POS	124258	258883	1.05897	0.00485431	0.0678337	1.55979	2-Methylbutyroylcarnitine	Fatty Acyls	31023-25-3
M191T371_POS	191477	84050.9	-1.18783	0.000166984	0.0088465	1.55332	L-Glutamine	Carboxylic acids and derivatives	5959-95-5
M205T342_NEG	174222	64892.1	-1.42481	8.60886e-06	0.00155682	1.54582	Met-Gly	Carboxylic acids and derivatives	-
M219T315_NEG	498240	377716	-0.399539	0.00107594	0.0279439	1.52298	Thr-Thr	Carboxylic acids and derivatives	-
M557T231_POS	261803	164214	-0.672902	7.9888e-06	0.00148846	1.51702	Arctiin	--	--
M483T197_POS	181725	304865	0.746412	0.0216329	0.152362	1.51435	(2r,3s,4s,5r,6r)-2-[[(2s,3r,4r)-3,4-dihydroxy-4-(hydroxymethyl)oxolan-2-yl]oxymethyl]-6-[4-(4-hydroxyphenyl)butan-2-yloxy]oxane-3,4,5-triol	--	--
M683T312_NEG	185303	66965.9	-1.46839	0.00462921	0.0662483	1.50844	Ginsenoside rh1	Prenol lipids	63223-86-9
M246T343_NEG	961517	828758	-0.214363	0.00760261	0.0871893	1.50249	Gln-thr	Carboxylic acids and derivatives	74408-69-8
M568T363_POS	199884	334355	0.742218	0.0201175	0.146874	1.487	Montelukast	Linear 1,3-diarylpropanoids	158966-92-8
M571T253_POS	106369	9040.95	-3.55647	1.35023e-05	0.00192873	1.47392	Cymarin	--	--
M151T116_POS	126387	272389	1.10782	0.0319067	0.186508	1.47027	Jasmine lactone	--	--
M333T128_POS	178848	29645.9	-2.59283	0.0223416	0.15481	1.46673	Nicotinic acid adenine dinucleotide	(5'->5')-dinucleotides	6450-77-7
M93T349_2_NEG	323048	213643	-0.596549	0.0145464	0.12394	1.42266	Phenol	Benzene and substituted derivatives	87-66-1
M465T253_1_POS	207848	335122	0.689158	0.00709876	0.0837263	1.41606	N-acetylglucosamine	Organooxygen compounds	14131-68-1
M120T289_POS	445548	578018	0.375534	0.0475957	0.229948	1.41588	Tyramine	Benzene and substituted derivatives	-
M413T28_NEG	28806.8	124263	2.10891	0.0114543	0.10875	1.37822	Doxorubicinone	--	--
M171T249_NEG	5467.01	94720.4	4.11485	0.00537656	0.0717271	1.37465	1-naphthalenecarboxaldehyde, 2-hydroxy	--	--
M118T387_NEG	199568	86826.5	-1.20067	0.0368595	0.201674	1.37206	L-Threonine	Carboxylic acids and derivatives	72-19-5
M408T392_POS	199153	360129	0.854634	0.0416638	0.215084	1.36912	.alpha.-d-glucose pentaacetate	--	--
M675T401_POS	92052	8751.78	-3.3948	1.41054e-05	0.00200744	1.36585	Blood group h disaccharide	Fatty Acyls	24656-24-4
M170T402_POS	225267	326627	0.536011	0.00160231	0.0352527	1.36202	3-Methylhistidine	Carboxylic acids and derivatives	368-16-1
M214T89_POS	142846	46445.6	-1.62085	0.00170126	0.0364608	1.36168	Ecgonine ethyl ester	--	--
M807T275_NEG	101140	185137	0.872239	0.00192637	0.0393309	1.3593	Pe(18:0/19,20-epdpe)	--	--
M205T332_NEG	839753	713438	-0.235176	0.0219814	0.153556	1.35594	Ser-Thr	Carboxylic acids and derivatives	-
M834T231_POS	140043	67149.4	-1.06042	3.06969e-08	6.14327e-05	1.34106	10-deacetyltaxol	--	--
M507T30_NEG	58499.7	137420	1.23209	0.000133548	0.00771058	1.33489	3-furancarboxylic acid, tetrahydro-4-methylene-2-octyl-5-oxo-, (2r,3s)-	--	--
M671T394_POS	190080	105903	-0.843857	0.000923235	0.0252672	1.33271	Fenamiphos sulfone	--	--
M698T454_POS	113442	21949.7	-2.36968	0.00132323	0.0315413	1.31867	Lewis y tetrasaccharide	--	--
M198T338_POS	62776.7	156277	1.3158	0.0258408	0.167182	1.30936	Rac-7-oxopramipexole	--	--
M638T159_POS	147035	50010.8	-1.55585	0.0134623	0.118515	1.30723	1-Stearoyl-2-hydroxy-sn-glycero-3-phosphocholine	Glycerophospholipids	-
M255T338_NEG	418433	325988	-0.360179	0.00328031	0.0535853	1.30629	Thr-His	Carboxylic acids and derivatives	-
M545T218_POS	100254	23063.3	-2.11999	7.99879e-05	0.00584276	1.29341	10-deacetylbaccatin iii	--	--
M153T237_2_NEG	62975.6	144726	1.20046	0.000580065	0.0191377	1.28412	2,3-dihydroxybenzoic acid	Benzene and substituted derivatives	303-38-8
M406T36_POS	97938.6	202266	1.04631	0.0248197	0.164053	1.28391	(4e,8e)-10-(4-hydroxy-6-methoxy-7-methyl-3-oxo-1h-2-benzofuran-5-yl)-4,8-dimethyldeca-4,8-dienoic acid	--	--
M445T439_NEG	357285	267305	-0.418586	0.00893234	0.0953371	1.27881	Cdp-ethanolamine	Pyrimidine nucleotides	3036-18-8
M515T282_NEG	211766	116731	-0.859284	0.0115793	0.109214	1.27874	Probucol	Benzene and substituted derivatives	23288-49-5
M185T453_NEG	217974	134517	-0.69637	0.00306458	0.0511665	1.27345	3-Phospho-D-glycerate	Carbohydrates and carbohydrate conjugates	-
M140T81_POS	13545.7	85760.2	2.66247	0.00248302	0.045279	1.2462	3-amino-2,3-dihydrobenzoic acid	--	--
M331T394_NEG	266729	344613	0.369601	0.0051946	0.0702473	1.24353	Trp-Lys	Carboxylic acids and derivatives	-
M223T35_2_NEG	160498	52044.5	-1.62474	0.0245955	0.163326	1.23482	Trinexapac	--	--
M161T202_NEG	11988.3	87050.7	2.86023	0.005522	0.0728751	1.21523	Lactulose	Organooxygen compounds	4618-18-2
M133T117_POS	95871.9	170317	0.829041	0.00697448	0.0828631	1.20791	Perillaldehyde	Prenol lipids	2111-75-3
M792T126_NEG	352760	272150	-0.374283	0.0298533	0.180044	1.16308	1-hexadecyl lysophosphatidic acid	--	--
M781T38_NEG	218226	141531	-0.624705	0.0212152	0.150853	1.15804	Pe(18:0/18-hepe)	--	--
M186T24_NEG	316.823	64877.6	7.6779	0.00765341	0.0874726	1.151	Indolelactic acid	Indoles and derivatives	1821-52-9
M472T399_POS	46974.1	109018	1.21463	0.00684717	0.0819874	1.13312	Condelphine	--	--
M302T403_2_POS	82424.8	144937	0.814275	0.00935198	0.0977207	1.1269	Flutriafol	--	--
M114T229_POS	111339	184457	0.728334	0.0118081	0.110269	1.11956	Agmatine	Organonitrogen compounds	306-60-5
M116T65_POS	86948.9	16773.8	-2.37396	0.00435789	0.0638826	1.11606	N-methyl-l-glutamic acid	Carboxylic acids and derivatives	35989-16-3
M220T711_NEG	120858	210796	0.802538	0.046919	0.228021	1.11288	2,6-di-tert-butyl-4-methoxyphenol	--	--
M380T369_NEG	112728	54037.9	-1.0608	0.000931973	0.0254383	1.11001	1-(1-2r-phosphothiotidyl)inositol-3,4-bisphosphate	--	--
M132T340_POS	67912.2	126780	0.900591	0.00207606	0.0406448	1.1093	Guanidinopropionic acid	Organonitrogen compounds	-
M253T307_NEG	476620	394038	-0.274503	0.0467001	0.227352	1.1016	Val-His	Carboxylic acids and derivatives	-
M175T292_NEG	88032	23688	-1.89387	0.00275377	0.0481011	1.09201	D-Glucuronate	Organooxygen compounds	6556-12-03
M311T204_NEG	106667	49931.7	-1.09509	0.000154874	0.0084412	1.08781	3,2'-dihydroxy-4,4',6'-trimethoxychalcone	--	--
M177T53_POS	12306.6	66866.2	2.44185	0.00212722	0.0412481	1.08516	7-hydroxy-4-methylchromen-2-one	--	--
M282T28_POS	6637.69	61808.5	3.21905	0.00411535	0.0615913	1.08354	Ofurace	--	--
M343T352_POS	131021	65428.2	-1.00182	0.0131384	0.116918	1.07673	1,9-dideoxyforskolin	--	--
M423T211_POS	17252.5	69233.2	2.00466	0.000119738	0.00724489	1.07564	Candesartan cilexetil	Benzene and substituted derivatives	139481-59-7
M368T186_POS	13587	75219.9	2.46889	0.0299182	0.180152	1.07323	Tyr-Trp	Carboxylic acids and derivatives	-
M145T308_NEG	353145	290839	-0.280041	0.00322127	0.0530251	1.07004	Gly-Ala	--	--
M181T49_2_POS	27183.6	90737.1	1.73895	0.0445733	0.222176	1.06982	Paraxanthine	Imidazopyrimidines	611-59-6
M513T375_POS	30960	91038.4	1.55607	0.0052723	0.0708756	1.06445	Huperzine b	--	--
M473T253_POS	147811	219978	0.573606	0.00603591	0.0768382	1.06399	Chrysomycin a	--	--
M395T246_1_POS	52897.9	108635	1.03821	0.00538811	0.0718315	1.06225	Deoxycorticosterone acetate	--	--
M348T451_POS	248089	318553	0.360678	0.017303	0.135092	1.06	Adenosine monophosphate (AMP)	--	--
M509T394_POS	161833	107276	-0.593188	0.00459907	0.0659885	1.05165	3'-galactosyllactose	Organooxygen compounds	32581-38-7
M229T166_NEG	11803.1	60204.7	2.35071	0.000457999	0.0167115	1.05127	Indoxyl sulfate	Organic sulfuric acids and derivatives	487-94-5
M269T433_POS	86913.9	151332	0.800056	0.026555	0.16979	1.04655	Diethylstilbestrol	Stilbenes	56-53-1
M258T262_NEG	64700.3	124532	0.944671	0.0252575	0.16531	1.03785	Leu-Gln	Carboxylic acids and derivatives	-
M558T384_POS	136424	78044	-0.805742	0.0118941	0.110698	1.03328	Hexanamide, n-[(1s,2r,3e)-2-hydroxy-1-(hydroxymethyl)-3-heptadecen-1-yl]-6-[(7-nitro-2,1,3-benzoxadiazol-4-yl)amino]-	--	--
M606T182_POS	153650	224136	0.544729	0.0254162	0.16575	1.03297	2-edahma [dmed-fahfa]	--	--
M503T467_NEG	175371	121647	-0.527711	0.000354062	0.0144197	1.02861	Raffinose	Organooxygen compounds	512-69-6
M474T381_2_NEG	187957	126322	-0.573297	0.028706	0.176282	1.0273	Hydroxycerivastatin	--	--
M117T136_NEG	29167.9	84994.9	1.543	0.024737	0.163674	1.02539	2-methyl-3-hydroxybutyric acid	Fatty Acyls	473-86-9
M473T438_POS	181075	120704	-0.585111	0.013001	0.116204	1.01431	3.beta.-tetrahydrocortisol, 3,21-diacetate	--	--
M162T102_POS	154007	83197.4	-0.888389	0.0347853	0.195095	1.01017	N-tris(hydroxymethyl)methylglycine	--	--
M174T389_NEG	30129.3	74958.9	1.31493	2.97243e-05	0.00315887	1.00593	N-acetyl-l-aspartic acid	Carboxylic acids and derivatives	997-55-7
M450T227_POS	5513.65	52152.4	3.24165	0.00304334	0.0509681	1.00217	Aripiprazole	Diazinanes	129722-12-9
M219T202_POS	104267	35784.7	-1.54286	0.0169183	0.133491	1.0017	1-hydroxypyrene	Phenanthrenes and derivatives	5315-79-7
M218T274_POS	124714	183923	0.560484	0.00637106	0.0788906	1.00041	L-propionylcarnitine	Fatty Acyls	17298-37-2

## Sheet: CK-VS-4000
Supplementary Table 3 | Differentially accumulated metabolites (DAMs) between control group and other treatment groups
index	control_mean	case_mean	log2_FC(case_mean/control_mean)	Pvalue	fdr	vip	MS2_name	Class	CAS
M252T134_3_POS	1.41467e+08	4.23623e+08	1.58232	0.000254922	0.00619133	67.1254	Cordycepin	--	--
M162T347_2_POS	2.77734e+07	7.23812e+07	1.38191	3.65643e-06	0.00040177	27.1578	Carnitine	Organonitrogen compounds	461-06-3
M136T134_2_POS	3.15415e+07	7.48718e+07	1.24717	0.00344389	0.0348248	25.0982	Adenine	Imidazopyrimidines	73-24-5
M236T327_POS	1.1387e+08	6.46245e+07	-0.817236	0.00318233	0.033027	24.587	1-(benzo[d][1,3]dioxol-4-yl)-2-(methylamino)pentan-1-one	--	--
M268T169_1_POS	9.02299e+07	5.37914e+07	-0.746231	0.000104206	0.00343212	24.0601	Adenosine	Purine nucleosides	58-61-7
M451T168_2_POS	2.46732e+07	3.91482e+06	-2.65593	2.66704e-06	0.000330747	18.4135	N-acetyl-o-fluoro-dl-phenylalanine	--	--
M279T38_NEG	8.6903e+07	5.72511e+07	-0.602103	0.0458836	0.176332	17.6417	Linoleic acid	Fatty Acyls	506-21-8
M250T136_1_NEG	5.7895e+06	2.37694e+07	2.0376	0.00211922	0.0254166	16.4094	5'-deoxyadenosine	5'-deoxyribonucleosides	4754-39-6
M118T273_POS	2.27155e+07	8.97958e+06	-1.33895	0.00158959	0.0210533	13.25	Betaine	Carboxylic acids and derivatives	-
M153T231_2_POS	5.46619e+07	4.45399e+07	-0.295438	0.00132487	0.0185674	11.5114	Pentostatin	Imidazodiazepines	53910-25-1
M123T64_3_POS	2.73275e+07	1.63208e+07	-0.743642	0.0337598	0.146693	11.0147	Niacinamide	Pyridines and derivatives	98-92-0
M189T527_POS	2.3964e+07	1.61728e+07	-0.567301	0.0103049	0.0704059	9.53971	N6,N6,N6-Trimethyl-L-lysine	Carboxylic acids and derivatives	19253-88-4
M715T142_NEG	1.10098e+07	1.69351e+07	0.621223	0.000945668	0.0148807	9.39479	2-linoleoyl-1-palmitoyl-sn-glycero-3-phosphoethanolamine	--	--
M130T266_2_NEG	1.74599e+07	1.02584e+07	-0.76724	0.0150275	0.0893037	9.21121	Leucine	Carboxylic acids and derivatives	328-39-2
M269T252_POS	2.55479e+07	1.70772e+07	-0.581136	0.0211389	0.110382	9.19704	Deoxycoformycin	Imidazodiazepines	53910-25-1
M759T140_POS	2.16705e+07	2.74786e+07	0.342577	0.0139208	0.0855025	8.65685	1-hexadecanoyl-2-octadecadienoyl-sn-glycero-3-phosphocholine	--	--
M104T267_2_POS	7.22965e+07	6.51197e+07	-0.150832	0.0283083	0.131431	8.53944	Choline	Organonitrogen compounds	62-49-7
M204T299_1_POS	6.87619e+06	1.17622e+07	0.774475	0.000612177	0.0111639	8.41494	Acetylcarnitine	Fatty Acyls	3040-38-8
M148T45_NEG	6.28354e+06	1.80937e+06	-1.79609	0.00277444	0.0302596	7.89722	5,6-dihydroxyindole-2-carboxylic acid	Indoles and derivatives	4790-08-03
M116T306_2_POS	4.13153e+06	1.27458e+06	-1.69665	2.9762e-06	0.000355029	6.8893	DL-proline	--	--
M191T457_NEG	2.45254e+07	2.8917e+07	0.237643	0.0404803	0.163945	6.81473	Citrate	Carboxylic acids and derivatives	77-92-9
M243T161_1_NEG	7.93066e+06	4.79138e+06	-0.726998	0.000306275	0.00703152	6.76627	Uridine	Pyrimidine nucleosides	58-96-8
M250T167_NEG	579372	3.45603e+06	2.57655	0.00327249	0.0336389	6.48608	Deoxyadenosine	Purine nucleosides	958-09-8
M211T333_NEG	653524	3.22253e+06	2.30188	0.00016175	0.0045736	6.38021	Perseitol	Organooxygen compounds	527-06-0
M146T392_2_NEG	1.83657e+07	1.49149e+07	-0.300262	0.0114302	0.075396	6.09603	Glutamic acid	Carboxylic acids and derivatives	-
M348T422_2_POS	2.79729e+06	5.08935e+06	0.863453	0.000144153	0.00424372	5.896	Adenosine 5'-monophosphate	Purine nucleotides	61-19-8
M246T235_POS	1.62754e+06	3.93251e+06	1.27276	0.00123242	0.0177956	5.87706	2-methylbutyryl-l-carnitine	--	--
M145T371_2_NEG	3.69803e+06	1.29876e+06	-1.50962	0.000254054	0.00618194	5.86417	Glutamine	Carboxylic acids and derivatives	5959-95-5
M160T379_2_POS	475291	2.60297e+06	2.45327	4.11322e-05	0.00177846	5.83104	5-aminovaleric acid betaine	--	--
M124T295_2_NEG	3.48688e+06	5.62785e+06	0.690648	0.0013023	0.0183848	5.58199	Taurine	Organic sulfonic acids and derivatives	107-35-7
M118T296_POS	3.63991e+06	1.57032e+06	-1.21284	7.64535e-05	0.00275797	5.53527	DL-valine	--	--
M114T309_NEG	2.92107e+06	1.06385e+06	-1.4572	1.79802e-05	0.00102432	5.50797	Proline	Carboxylic acids and derivatives	344-25-2
M295T473_NEG	3.42955e+06	1.38879e+06	-1.30419	0.00675771	0.053894	5.15171	Propanoic acid, 3-[[[2-[(aminoiminomethyl)amino]-4-thiazolyl]methyl]thio]-	--	--
M646T422_POS	1.67469e+06	43893.7	-5.25374	5.92845e-07	0.000150586	5.12593	Acarbose	Organooxygen compounds	56180-94-0
M160T90_2_NEG	1.70939e+06	155004	-3.4631	1.73122e-07	8.28578e-05	5.06048	Indole-3-carboxylic acid	Indoles and derivatives	771-50-6
M72T297_POS	3.36849e+06	1.70414e+06	-0.983057	1.9938e-05	0.00109696	5.0431	1,2-diamino-2-methylpropane	--	--
M70T306_POS	2.29784e+06	769232	-1.57879	6.79288e-06	0.000565848	5.03575	2-Amino-2-methyl-1,3-propanediol	--	--
M86T261_POS	6.05459e+06	4.09722e+06	-0.563383	0.00501764	0.0444976	4.94783	1,5-pentanediamine	Organonitrogen compounds	462-94-2
M229T295_POS	1.00866e+07	7.47962e+06	-0.4314	0.0357645	0.151896	4.91149	Pro-leu	--	--
M395T349_POS	1.98148e+06	563200	-1.81486	2.738e-06	0.000333121	4.8237	2-hydroxyatrazine	Triazines	2163-68-0
M171T426_NEG	1.22594e+07	9.61277e+06	-0.350859	0.0416005	0.166506	4.82139	.beta.-glycerophosphate	Glycerophospholipids	17181-54-3
M141T52_2_POS	21917.7	1.37348e+06	5.9696	3.43635e-08	3.31333e-05	4.80878	1-naphthaleneacetamide	Naphthalenes	86-86-2
M590T182_POS	1.19839e+06	2.65918e+06	1.14989	0.000215739	0.00550386	4.57449	3-alahpda [dmed-fahfa]	--	--
M241T74_POS	1.57091e+06	63957.9	-4.61834	0.00219425	0.0259668	4.54538	3,3',5,5'-tetramethylbenzidine	--	--
M84T392_2_POS	5.4547e+06	3.69904e+06	-0.560351	0.042732	0.169141	4.35272	1-Aminocyclopropanecarboxylic acid	Carboxylic acids and derivatives	22059-21-8
M472T393_POS	1.3281e+06	233500	-2.50787	1.00538e-06	0.000197253	4.22638	Puromycin	--	--
M229T392_POS	1.18535e+06	65348.8	-4.18101	2.52325e-06	0.000322241	4.21013	Pro-hyp	--	--
M116T294_NEG	2.40705e+06	1.29078e+06	-0.899016	1.73868e-05	0.000996397	4.1932	Indole	Heteroaromatic compounds	109-97-7
M435T343_POS	1.69207e+06	224925	-2.91127	0.0136786	0.0847341	4.18601	L-arginine, n2-[2-(2,2-diphenylethoxy)acetyl]-	--	--
M232T250_POS	2.57944e+06	3.80877e+06	0.56227	0.00504773	0.0445911	4.07941	Isobutyryl-l-carnitine	Fatty Acyls	25518-49-4
M180T300_NEG	1.57332e+06	199584	-2.97874	0.0221924	0.113427	3.91545	N-acetyl-l-tyrosine	Carboxylic acids and derivatives	537-55-3
M147T367_POS	2.23293e+06	870189	-1.35954	0.00899661	0.0646061	3.91392	D-glutamine	Carboxylic acids and derivatives	5959-95-5
M164T249_2_NEG	4.20638e+06	2.85124e+06	-0.560989	0.0122218	0.0787354	3.90474	Phenylalanine	Carboxylic acids and derivatives	63-91-2
M219T262_POS	3.43899e+06	2.06763e+06	-0.734004	0.0193162	0.104266	3.76323	Val-Thr	Carboxylic acids and derivatives	-
M274T63_1_POS	4.3848e+06	5.64296e+06	0.363942	0.0246373	0.120448	3.7045	Fenpropidin	--	--
M476T192_2_NEG	2.30032e+06	1.34504e+06	-0.774183	0.00339546	0.0344992	3.61005	1-(9z,12z-octadecadienoyl)-2-hydroxy-sn-glycero-3-phosphoethanolamine	Glycerophospholipids	85046-18-0
M346T400_1_NEG	1.36665e+06	423426	-1.69046	0.00148646	0.0200876	3.6028	Adenosine 2'-monophosphate	--	--
M166T122_3_POS	919825	110836	-3.05293	2.24047e-05	0.00118443	3.57288	Dacarbazine	Carboxylic acids and derivatives	4342-03-04
M245T372_NEG	3.23008e+06	2.02323e+06	-0.674908	0.0231657	0.116305	3.53112	Val-Glu	Carboxylic acids and derivatives	-
M147T139_2_NEG	10926.7	966659	6.46707	0.00691728	0.0547365	3.52825	3-hydroxyglutaric acid	Hydroxy acids and derivatives	638-18-6
M451T436_POS	1.52945e+06	388782	-1.97598	0.0361227	0.152852	3.43123	L-prolinamide, d-phenylalanyl-n-[(1s)-4-[(aminoiminomethyl)amino]-1-(2-chloroacetyl)butyl]-	--	--
M144T66_POS	865849	32848.5	-4.72022	0.000583405	0.0107917	3.37264	Quinoline-2,4-diol	--	--
M261T204_NEG	107182	906742	3.08063	0.00495835	0.0442346	3.34854	Sorbitol 6-phosphate	Organooxygen compounds	20479-58-7
M119T134_POS	617584	1.32479e+06	1.10106	0.000268354	0.00642051	3.34828	Hypoxanthine	Imidazopyrimidines	68-94-0
M145T67_NEG	198292	1.18615e+06	2.58059	0.0280756	0.13076	3.29689	Alpha-ketoglutarate	Keto acids and derivatives	328-50-7
M282T109_POS	646563	1.30375e+06	1.01181	2.02881e-05	0.00110363	3.25442	2'-o-methyladenosine	Purine nucleosides	2140-79-6
M157T235_2_NEG	47487.6	757348	3.99533	0.00158467	0.021031	3.25407	2-oxooctanoic acid	Keto acids and derivatives	328-51-8
M841T137_NEG	1.99898e+06	1.35784e+06	-0.557952	3.5179e-06	0.000392708	3.2509	Pc(16:0e/8-hepe)	--	--
M372T140_POS	571990	1.48866e+06	1.37995	0.0133046	0.0833546	3.13715	Tamoxifen	Stilbenes	10540-29-1
M255T38_POS	837725	123574	-2.7611	0.00185437	0.0233302	3.11309	Beta-estradiol	Steroids and steroid derivatives	50-28-2
M358T143_POS	667980	1.6104e+06	1.26955	0.0237668	0.11802	3.11232	Oxybutynin	Benzene and substituted derivatives	5633-20-5
M157T51_POS	38013.4	649040	4.09373	0.00032232	0.0072595	3.08746	Acetyleugenol	Phenol esters	93-28-7
M185T78_NEG	320420	1.05736e+06	1.72243	0.0287341	0.132482	3.07882	10-hydroxy-2-decenoic acid	--	--
M563T334_POS	601429	2068.35	-8.18377	1.88807e-05	0.00105522	3.03615	Mirtazapine n-oxide	--	--
M123T124_1_POS	1.17961e+06	336734	-1.80863	0.0300727	0.136217	3.02825	Nicotinamide	Pyridines and derivatives	98-92-0
M482T189_POS	2.77996e+06	2.03853e+06	-0.447533	0.0204383	0.108085	3.02338	1-stearoyl-2-hydroxy-sn-glycero-3-phosphoethanolamine	Glycerophospholipids	-
M241T368_1_POS	3.98549e+06	3.05894e+06	-0.381725	0.0405676	0.164143	3.01803	Pheniramine	Pyridines and derivatives	86-21-5
M157T133_NEG	110298	732884	2.73217	0.00452295	0.0417003	2.99021	2-isopropylmalic acid	Fatty Acyls	3237-44-3
M155T73_POS	47829.7	846868	4.14616	0.0236073	0.117577	2.97957	Dflnha	--	--
M130T260_2_POS	2.01222e+06	1.37762e+06	-0.546613	0.000953101	0.0149732	2.9037	DL-arginine	--	--
M297T62_NEG	616726	1.21209e+06	0.974794	0.0104194	0.0708739	2.86361	Fa 18:1+1o	--	--
M401T329_NEG	205805	741669	1.8495	0.000284725	0.00668367	2.85368	Acetic acid, 2-[4-[3-(4-acetyl-3-hydroxy-2-propylphenoxy)propoxy]phenoxy]-	--	--
M431T333_NEG	39165.5	533995	3.76917	0.000169512	0.00470828	2.80275	Osmanthuside h	--	--
M611T485_NEG	849540	212824	-1.99702	0.00822255	0.0609385	2.75525	Glutathione, oxidized	--	--
M208T174_POS	531213	8024.31	-6.04877	0.000800805	0.0134394	2.71603	(.+/-.)-n,n-dimethyl-3,4-methylenedioxyamphetamine	--	--
M348T399_POS	795522	292174	-1.44507	0.000556527	0.0104531	2.7061	Adenosine 3'-monophosphate	Ribonucleoside 3'-phosphates	84-21-9
M379T151_2_POS	376329	951690	1.3385	0.00239428	0.0274748	2.70297	Vitamin D2 (Ergocalciferol)	--	--
M145T526_NEG	1.77153e+06	1.1136e+06	-0.669769	0.0102255	0.0700614	2.70033	L-Lysine	Carboxylic acids and derivatives	-
M127T370_NEG	837655	331587	-1.33697	0.000315298	0.00715739	2.69648	Dihydro-4,4-dimethyl-2,3-furandione	--	--
M115T73_2_NEG	1.30082e+06	685104	-0.925029	0.012448	0.079843	2.67848	Alpha-ketoisovaleric acid	Keto acids and derivatives	759-05-7
M811T136_POS	1.84931e+06	2.35413e+06	0.348211	0.00527503	0.0458835	2.56778	1-octadecanoyl-2-octadecenoyl-sn-glycero-3-phosphocholine	--	--
M527T394_POS	2.89725e+06	2.41363e+06	-0.263482	0.0104652	0.0711023	2.52753	Maltotriose	Organooxygen compounds	1109-28-0
M113T161_POS	1.11307e+06	685965	-0.698333	0.000305811	0.0070289	2.51488	Uracil	Diazines	66-22-8
M489T291_POS	401578	29610.9	-3.76148	4.52473e-10	3.4902e-06	2.49948	T 2 toxin	Prenol lipids	21259-20-1
M307T231_POS	829647	449102	-0.885453	3.31747e-06	0.000378545	2.48598	2-trifluoromethyl-2'-methoxychalcone	--	--
M146T297_NEG	577538	195718	-1.56114	1.53915e-06	0.000238401	2.47023	N-acetylserine	Carboxylic acids and derivatives	16354-58-8
M182T296_POS	667609	131186	-2.34739	0.0197444	0.105698	2.45986	DL-tyrosine	--	--
M601T437_POS	485208	95971.5	-2.33792	3.93e-05	0.00172221	2.45826	Ranaconitine	--	--
M767T137_NEG	1.67308e+06	1.27583e+06	-0.391068	0.000157814	0.00449856	2.43773	2-arachidonoyl-1-stearoyl-sn-glycero-3-phosphoethanolamine	--	--
M588T385_2_POS	711189	260930	-1.44657	0.00367397	0.0362769	2.42426	Pseudojervine	--	--
M193T128_NEG	1.54627e+06	1.02375e+06	-0.594927	0.0398932	0.162454	2.40047	Caffeine	Imidazopyrimidines	1958-08-02
M297T456_NEG	1.48552e+06	2.10119e+06	0.50024	0.0334907	0.145951	2.39947	D-Mannose 1-phosphate	Organooxygen compounds	27251-84-9
M137T173_POS	574457	209136	-1.45776	1.36915e-05	0.000864244	2.39105	2-aminobenzamide	Benzene and substituted derivatives	88-68-6
M174T63_POS	29966.4	376030	3.64943	1.22037e-06	0.000214806	2.3762	Quinaldic acid	Quinolines and derivatives	1993-10-07
M276T398_POS	1.22111e+06	771386	-0.662671	0.00587528	0.049314	2.35868	Thr-Arg	Carboxylic acids and derivatives	-
M236T404_POS	986786	594469	-0.731135	0.000174376	0.00478671	2.35683	4-fluoro-.alpha.-pyrrolidinobutiophenone	--	--
M277T442_POS	1.86406e+06	1.41676e+06	-0.395851	0.013685	0.0847471	2.31905	L-Saccharopine	Carboxylic acids and derivatives	-
M217T210_2_POS	2.06765e+06	1.52973e+06	-0.434717	0.0336847	0.146466	2.31492	Val-Val	Carboxylic acids and derivatives	-
M295T456_2_POS	610268	272391	-1.16377	1.16323e-05	0.000781428	2.30622	Gly-Arg	Carboxylic acids and derivatives	-
M247T263_POS	705342	296902	-1.24834	0.00126258	0.0180285	2.30568	Gamma-glutamylvaline	Carboxylic acids and derivatives	2746-34-1
M346T420_NEG	788208	1.17801e+06	0.579698	0.00241675	0.0276586	2.28012	Adenosine 5'-phosphosulfate	Purine nucleotides	485-84-7
M269T290_POS	2.31789e+06	1.78669e+06	-0.375522	0.030553	0.137756	2.26807	His-Leu	Carboxylic acids and derivatives	-
M130T423_POS	1.29446e+06	938111	-0.464521	0.000677315	0.0120104	2.26794	Goitrin	--	--
M147T233_2_NEG	294133	615968	1.06639	2.18634e-06	0.000295545	2.26153	Mevalonic acid	Fatty Acyls	150-97-0
M266T25_POS	6430.25	309281	5.5879	9.94021e-06	0.000710402	2.24197	Diethatyl ethyl	--	--
M581T381_NEG	310873	12992.6	-4.58056	6.73138e-06	0.000564382	2.18208	Naringin dihydrochalcone	Flavonoids	10236-47-2
M155T116_2_NEG	288507	650231	1.17234	0.00804837	0.0601335	2.17358	Orotate	Diazines	65-86-1
M179T344_NEG	494456	194983	-1.34249	7.09319e-05	0.00263555	2.15026	Alpha-d-glucose	Organooxygen compounds	492-62-6
M235T323_NEG	683360	348324	-0.972215	0.000330615	0.00736971	2.14703	5,6,7-trimethoxycoumarin	--	--
M357T92_NEG	664804	156688	-2.08504	0.0409103	0.16481	2.14147	Cyclohexanesulfamic acid	Sulfamic acid derivatives	100-88-9
M218T434_POS	1.07625e+06	680314	-0.661735	0.0208138	0.109172	2.13393	Ala-Lys	Carboxylic acids and derivatives	-
M279T36_POS	615173	946659	0.621853	0.00287395	0.0309646	2.12967	.gamma.-linolenic acid	Fatty Acyls	506-26-3
M102T355_POS	560672	209490	-1.42028	0.00593055	0.0495944	2.10101	Stachydrine	Carboxylic acids and derivatives	471-87-4
M337T25_NEG	573591	135346	-2.08337	0.0454101	0.175234	2.09433	Eplerenone hydroxy acid	--	--
M162T402_2_POS	178867	463348	1.37321	0.000229046	0.00573627	2.09275	L-Carnitine	Organonitrogen compounds	541-15-1
M344T147_POS	166163	528456	1.66918	0.00467893	0.042668	2.06522	Dibucaine	Quinolines and derivatives	85-79-0
M195T369_2_NEG	1.01217e+06	572567	-0.821928	0.0349084	0.149694	2.04982	L-gulono-1,4-lactone	Lactones	1128-23-0
M217T123_NEG	3666.86	272337	6.21471	3.59442e-05	0.00161195	2.04728	4,4'-thiodiphenol	--	--
M207T53_POS	240851	579093	1.26565	0.0184326	0.10124	2.04682	6,7-dimethylesculetin	Coumarins and derivatives	120-08-1
M569T370_POS	793005	455084	-0.801197	0.00537587	0.0465402	2.0433	Bafilomycin a1	--	--
M158T27_2_POS	24264.9	281904	3.53826	5.21455e-05	0.0020981	2.04257	Indole-3-pyruvic acid	Indoles and derivatives	35656-49-6
M231T379_NEG	973064	556996	-0.804868	0.0364073	0.153729	2.00103	Val-Asp	Carboxylic acids and derivatives	-
M217T363_POS	828978	522783	-0.665123	0.00587039	0.0492837	1.99885	Pro-Thr	Carboxylic acids and derivatives	-
M399T210_NEG	8735.33	252542	4.85352	1.71255e-05	0.00098729	1.98376	Methanone, [6-hydroxy-1-[2-(4-morpholinyl)ethyl]-1h-indol-3-yl]-1-naphthalenyl-	--	--
M133T99_NEG	21340.9	293212	3.78025	0.00133212	0.0186622	1.97911	DL-Mandelic acid	Benzene and substituted derivatives	-
M100T58_2_POS	697566	371778	-0.90789	0.00886664	0.064051	1.9662	2-piperidone	Piperidines	675-20-7
M237T280_POS	416434	105765	-1.97722	0.0107899	0.0725751	1.92224	(.+/-.)-dropropizine	--	--
M336T104_POS	77384.6	320915	2.05207	0.0022464	0.0263949	1.90527	Isopentenyladenosine	--	--
M237T89_NEG	403855	106950	-1.91691	0.00630664	0.0516641	1.89445	6-hydroxyflavone	Flavonoids	-
M133T493_POS	422696	165736	-1.35073	0.00114317	0.0169837	1.87775	D-ornithine	Carboxylic acids and derivatives	348-66-3
M281T136_NEG	131450	405548	1.62536	0.00476475	0.0431783	1.87044	Oleic acid	Fatty Acyls	2027-47-6
M321T38_NEG	724073	478571	-0.597402	0.00135015	0.0187904	1.8658	15s-hydroperoxy-11z,13e-eicosadienoic acid	--	--
M189T389_POS	602907	349814	-0.785346	0.00277433	0.0302596	1.85581	N-alpha-acetyl-l-lysine	Carboxylic acids and derivatives	1946-82-3
M129T188_POS	436873	180999	-1.27123	0.00105098	0.0160218	1.84687	Adipic acid	Fatty Acyls	124-04-9
M189T29_POS	25308.3	241134	3.25215	0.000271736	0.00646135	1.84632	1-hydroxy-2-naphthoic acid	--	--
M445T106_POS	170700	418767	1.29468	0.00517227	0.0452756	1.84035	.beta.-ecdysone	Steroids and steroid derivatives	5289-74-7
M197T88_POS	763823	425312	-0.844715	0.0191546	0.103729	1.83758	3-(4-fluorobenzoyl)propionic acid	--	--
M120T48_POS	407803	159007	-1.35878	0.00526571	0.0458438	1.83434	S-(2-aminoethyl)isothiourea	--	--
M219T315_NEG	498240	289274	-0.784404	0.00016228	0.00458186	1.8321	Thr-Thr	Carboxylic acids and derivatives	-
M781T39_1_POS	752949	524335	-0.522063	0.000328217	0.00732986	1.82849	Thioetheramide-PC	--	--
M475T213_POS	372167	130119	-1.51612	0.000791554	0.013328	1.81549	Asn-Trp-Arg	--	--
M151T230_2_NEG	771010	504583	-0.611658	0.00322664	0.0333186	1.80801	Xylitol	Organooxygen compounds	87-99-0
M219T36_POS	365528	87710.2	-2.05917	0.00662614	0.053241	1.80386	8-acetyl-7-methoxycoumarin	--	--
M428T178_POS	347164	107047	-1.69737	0.00136649	0.0189306	1.78687	Dixyrazine	--	--
M258T348_NEG	1.03472e+06	743156	-0.477505	0.0234382	0.117077	1.78098	Ile-Lys	Carboxylic acids and derivatives	-
M228T124_1_POS	296944	58632.2	-2.34042	0.00158596	0.0210324	1.77516	N-epsilon,N-epsilon,N-epsilon-Trimethyllysine	--	--
M468T168_NEG	12643.6	198518	3.97279	1.83266e-09	8.36464e-06	1.7741	Bucladesine	--	--
M295T59_POS	354281	96351.5	-1.87851	0.018149	0.100196	1.76496	Estazolam	Benzodiazepines	29975-16-4
M348T451_POS	248089	493402	0.991905	0.0243819	0.119667	1.71084	Adenosine monophosphate (AMP)	--	--
M219T79_NEG	74311.5	281476	1.92136	0.00563909	0.0480213	1.70428	Cys-Val	Carboxylic acids and derivatives	-
M205T332_NEG	839753	625479	-0.425003	0.000956842	0.0150128	1.70366	Ser-Thr	Carboxylic acids and derivatives	-
M277T137_NEG	102206	294609	1.52732	0.00060842	0.0111211	1.68546	Dibutyl phthalate	Benzene and substituted derivatives	84-74-2
M93T349_2_NEG	323048	137192	-1.23555	6.3022e-05	0.00242095	1.6772	Phenol	Benzene and substituted derivatives	87-66-1
M131T371_NEG	411609	210271	-0.969022	0.000759943	0.0130159	1.65933	Asparagine	Carboxylic acids and derivatives	70-47-3
M284T256_1_POS	749565	511776	-0.550542	0.0087937	0.063727	1.65692	His-Lys	Carboxylic acids and derivatives	-
M171T249_NEG	5467.01	172417	4.97901	2.75247e-05	0.00135751	1.65141	1-naphthalenecarboxaldehyde, 2-hydroxy	--	--
M161T90_NEG	210265	43873.8	-2.26078	1.00057e-05	0.000711996	1.63854	D-Tagatose	Organooxygen compounds	87-81-0
M143T109_NEG	282959	109775	-1.36605	0.00035388	0.00770991	1.61968	1-naphthol	Naphthalenes	90-15-3
M151T171_1_POS	465071	237050	-0.972261	0.0297899	0.13544	1.60913	3-methoxytyramine	Phenols	554-52-9
M236T423_2_POS	733125	481918	-0.605273	0.0331358	0.144863	1.57989	(r)-.alpha.,.alpha.-diphenyl-2-pyrrolidinemethanol	--	--
M247T454_POS	299039	94927.8	-1.65543	0.00681447	0.0541763	1.57515	Ala-Arg	Carboxylic acids and derivatives	-
M246T259_POS	124258	294671	1.24577	0.00276281	0.0301773	1.57276	2-Methylbutyroylcarnitine	Fatty Acyls	31023-25-3
M152T99_POS	54414.2	222049	2.02882	0.000260353	0.0062908	1.57041	Acetaminophen	Phenols	103-90-2
M203T250_NEG	956338	711390	-0.426879	0.0241491	0.11892	1.55868	DL-tryptophan	Indoles and derivatives	1954-12-06
M143T253_NEG	254210	62534.6	-2.02329	0.00568075	0.0482866	1.54999	Trans-2-butene-1,4-dicarboxylic acid	Fatty Acyls	29311-53-3
M470T138_POS	120334	359948	1.58075	0.0247854	0.120899	1.54641	Trp-His-Lys	--	--
M246T343_NEG	961517	781596	-0.298889	0.00175543	0.0225078	1.53808	Gln-thr	Carboxylic acids and derivatives	74408-69-8
M189T78_NEG	4738.79	144180	4.92721	1.2304e-06	0.000214806	1.52837	Chromone-3-carboxylic acid	--	--
M245T409_POS	1.11096e+06	881353	-0.334015	0.032148	0.142189	1.52226	Pro-Glu	Carboxylic acids and derivatives	-
M269T73_NEG	267950	470957	0.813629	0.0337116	0.146559	1.48361	All-trans-4-ketoretinoic acid	--	--
M792T126_NEG	352760	211355	-0.73902	0.00063253	0.0114487	1.44479	1-hexadecyl lysophosphatidic acid	--	--
M474T405_POS	446031	251538	-0.826368	0.0217899	0.112357	1.44153	Cabergoline	Ergoline and derivatives	81409-90-7
M117T384_2_NEG	811948	597988	-0.441272	0.0393145	0.160886	1.4383	Methylmalonic acid	Carboxylic acids and derivatives	516-05-2
M535T82_POS	96353.8	239417	1.31312	0.00753232	0.057526	1.42837	Octaethylporphyrin	--	--
M117T136_NEG	29167.9	170364	2.54617	0.0030449	0.0320425	1.42648	2-methyl-3-hydroxybutyric acid	Fatty Acyls	473-86-9
M513T321_NEG	222834	99545.2	-1.16254	7.4494e-06	0.000589956	1.42114	3-o-acetyl-16alpha-hydroxytrametenolic acid	--	--
M106T378_POS	537479	339996	-0.660689	0.0329736	0.144369	1.41453	DL-serine	Carboxylic acids and derivatives	312-84-5
M203T411_NEG	835011	687939	-0.279515	0.00164513	0.0216109	1.41108	Ala-asp	Carboxylic acids and derivatives	-
M177T53_POS	12306.6	133950	3.4442	7.22893e-05	0.00266036	1.40612	7-hydroxy-4-methylchromen-2-one	--	--
M413T28_NEG	28806.8	175670	2.60839	0.00858454	0.0628013	1.40593	Doxorubicinone	--	--
M198T338_POS	62776.7	196999	1.64989	0.000865644	0.0141036	1.40334	Rac-7-oxopramipexole	--	--
M186T24_NEG	316.823	120659	8.57305	6.39917e-05	0.00244602	1.40081	Indolelactic acid	Indoles and derivatives	1821-52-9
M253T307_NEG	476620	327725	-0.540352	0.00298348	0.0316799	1.40074	Val-His	Carboxylic acids and derivatives	-
M145T308_NEG	353145	226594	-0.640153	0.00017744	0.00484405	1.39905	Gly-Ala	--	--
M175T120_NEG	23247.6	144739	2.6383	5.47271e-05	0.00217824	1.39811	3-isopropylmalate	Fatty Acyls	921-28-8
M174T306_POS	53178.3	181498	1.77105	2.57766e-05	0.00130124	1.39353	Meperidine	Piperidines	57-42-1
M689T394_1_POS	796790	654026	-0.284851	0.0102907	0.070346	1.37933	Maltotetraose	Organooxygen compounds	34612-38-9
M807T275_NEG	101140	218147	1.10895	3.40217e-05	0.001551	1.36734	Pe(18:0/19,20-epdpe)	--	--
M215T301_NEG	757450	587253	-0.367167	0.0151388	0.0895602	1.36498	Thr-Pro	Carboxylic acids and derivatives	-
M328T87_NEG	75316.8	245746	1.70613	0.0459687	0.176466	1.35991	7-hydroxyamoxapine	Benzoxazepines	37081-76-8
M782T186_NEG	506816	325639	-0.638187	0.0210067	0.109846	1.35852	1-palmitoyl-2-arachidonoyl-sn-glycero-3-phosphoserine	Glycerophospholipids	-
M150T282_POS	844451	671140	-0.3314	0.0269155	0.127215	1.33144	L-methionine	Carboxylic acids and derivatives	59-51-8
M146T417_NEG	1.57535e+06	1.37714e+06	-0.194001	0.049816	0.185723	1.32658	L-Glutamate	Carboxylic acids and derivatives	-
M337T127_POS	498430	346086	-0.526262	0.0297934	0.13544	1.32455	1-monolinoleoyl-rac-glycerol	Fatty Acyls	-
M231T415_POS	644647	497799	-0.372946	0.00579981	0.0489648	1.3212	Pro-Asp	Carboxylic acids and derivatives	-
M225T353_2_NEG	727629	551070	-0.400967	0.0430922	0.169954	1.31865	L-carnosine	Peptidomimetics	305-84-0
M269T433_POS	86913.9	213805	1.29864	0.00260864	0.0291033	1.31673	Diethylstilbestrol	Stilbenes	56-53-1
M513T375_POS	30960	148392	2.26094	0.000928268	0.014721	1.31622	Huperzine b	--	--
M489T434_POS	611726	459365	-0.413243	0.0115198	0.0757539	1.29991	Cytidine 5'-diphosphocholine	Pyrimidine nucleotides	987-78-0
M118T387_NEG	199568	64735.6	-1.62425	0.0157375	0.0916636	1.29888	L-Threonine	Carboxylic acids and derivatives	72-19-5
M175T141_POS	223257	93114.6	-1.26163	0.00800269	0.0599665	1.29844	Indole-3-acetamide	Indoles and derivatives	879-37-8
M172T38_NEG	400973	241097	-0.733893	0.0285797	0.132086	1.29572	4-hydroxyquinoline-2-carbaldehyde	--	--
M148T104_POS	307965	128958	-1.25587	0.0489465	0.183693	1.29368	Formylanthranilic acid	Benzene and substituted derivatives	3342-77-6
M146T64_POS	50271.6	190363	1.92094	0.00848589	0.0621739	1.27521	1-deoxynojirimycin	Piperidines	19130-96-2
M185T307_NEG	430326	311394	-0.46669	0.00310065	0.0323872	1.27075	Ala-Pro	Carboxylic acids and derivatives	-
M248T60_POS	138021	266153	0.947369	0.00291703	0.0312337	1.26842	2h-pyrrole, 2-(5,5-dimethyl-2-oxido-1,3,2-dioxaphosphorinan-2-yl)-3,4-dihydro-2-methyl-, 1-oxide	--	--
M781T38_NEG	218226	105441	-1.04939	0.00134598	0.0187638	1.26272	Pe(18:0/18-hepe)	--	--
M683T312_NEG	185303	66202.2	-1.48494	0.0049254	0.0441261	1.26193	Ginsenoside rh1	Prenol lipids	63223-86-9
M215T260_NEG	558.367	96082.7	7.42692	2.75701e-05	0.00135801	1.2556	7-hydroxy-4-methylcoumarin-3-acetic acid	--	--
M255T338_NEG	418433	308044	-0.441858	0.000446029	0.00900297	1.24655	Thr-His	Carboxylic acids and derivatives	-
M571T253_POS	106369	6820.03	-3.96316	1.10047e-05	0.000757911	1.24206	Cymarin	--	--
M557T231_POS	261803	163032	-0.683332	7.44452e-05	0.00270868	1.24019	Arctiin	--	--
M423T203_POS	112185	258370	1.20356	0.0365894	0.154059	1.22293	Ophiobolin a	--	--
M613T169_NEG	333.632	86793.8	8.02319	8.99468e-08	5.69645e-05	1.21581	Cytidine monophosphate n-acetylneuraminic acid	Pyrimidine nucleotides	2022-12-08
M465T83_POS	359.035	90065.6	7.97071	2.21343e-05	0.00117586	1.21232	Enhydrin	--	--
M344T318_NEG	187581	84987.3	-1.14219	0.00106616	0.0161889	1.21146	Guanosine 3',5'-cyclic monophosphate	Purine nucleotides	7665-99-8
M281T216_POS	218605	72294.8	-1.59636	0.0409304	0.16481	1.20877	Val-Tyr	Carboxylic acids and derivatives	-
M115T61_POS	79577.8	179022	1.1697	0.000492976	0.00965131	1.20473	Diallyl sulfide	Allyl sulfur compounds	592-88-1
M123T296_POS	146716	18890.3	-2.9573	0.0195115	0.104852	1.20448	Benzoic acid	Benzene and substituted derivatives	1999-10-05
M545T218_POS	100254	7033.49	-3.83328	1.63342e-05	0.000961764	1.20225	10-deacetylbaccatin iii	--	--
M234T442_POS	274436	132673	-1.04859	0.0309326	0.138835	1.20134	Lys-Ser	Carboxylic acids and derivatives	-
M203T250_POS	16608.6	106787	2.68474	0.0002649	0.00636157	1.19834	Asp-Asp-Arg	--	--
M531T254_POS	136245	48066.8	-1.50309	3.20169e-06	0.000376422	1.19793	Strictosidine	--	--
M333T128_POS	178848	35319.3	-2.3402	0.0260334	0.124622	1.19408	Nicotinic acid adenine dinucleotide	(5'->5')-dinucleotides	6450-77-7
M533T234_POS	12400.7	100648	3.02082	7.12417e-06	0.0005804	1.1922	2-(4-hydroxyphenyl)ethyl (1s,4ar,7ar)-4a-hydroxy-7-methyl-5-oxo-1-[(2s,3r,4s,5s,6r)-3,4,5-trihydroxy-6-(hydroxymethyl)oxan-2-yl]oxy-1,6,7,7a-tetrahydrocyclopenta[c]pyran-4-carboxylate	--	--
M473T438_POS	181075	83984.9	-1.10839	0.000768867	0.0130924	1.18868	3.beta.-tetrahydrocortisol, 3,21-diacetate	--	--
M698T454_POS	113442	11782.5	-3.26723	0.000620877	0.0112953	1.18311	Lewis y tetrasaccharide	--	--
M140T81_POS	13545.7	120400	3.15193	0.00362246	0.0359801	1.1734	3-amino-2,3-dihydrobenzoic acid	--	--
M675T401_POS	92052	4726.57	-4.28358	9.22069e-06	0.000679969	1.16798	Blood group h disaccharide	Fatty Acyls	24656-24-4
M167T93_POS	105290	221522	1.07308	0.0413186	0.165773	1.16164	(s)-perillic acid	--	--
M532T472_POS	238659	119521	-0.997681	0.021761	0.112303	1.15724	Harringtonine	--	--
M261T229_NEG	555789	443069	-0.327007	0.00825211	0.0610607	1.15505	Phe-pro	--	--
M188T60_1_POS	146261	257778	0.817587	0.0247981	0.120907	1.14843	N-acetylsulfamethoxazole	--	--
M191T371_POS	191477	99587.6	-0.94313	0.00116866	0.0172363	1.14044	L-Glutamine	Carboxylic acids and derivatives	5959-95-5
M638T159_POS	147035	45445	-1.69397	0.0114005	0.0752383	1.13693	1-Stearoyl-2-hydroxy-sn-glycero-3-phosphocholine	Glycerophospholipids	-
M249T397_POS	608305	484112	-0.329454	0.0275234	0.128857	1.12993	Thr-Glu	Carboxylic acids and derivatives	-
M185T453_NEG	217974	124165	-0.811894	0.00224278	0.0263799	1.12297	3-Phospho-D-glycerate	Carbohydrates and carbohydrate conjugates	-
M368T186_POS	13587	95708.5	2.81642	0.000208718	0.00540519	1.11536	Tyr-Trp	Carboxylic acids and derivatives	-
M343T352_POS	131021	39366.3	-1.73477	0.00128325	0.0182158	1.11231	1,9-dideoxyforskolin	--	--
M834T231_POS	140043	65325.1	-1.10016	1.51547e-07	7.79315e-05	1.10861	10-deacetyltaxol	--	--
M161T202_NEG	11988.3	88685.3	2.88707	1.28065e-05	0.000833184	1.10462	Lactulose	Organooxygen compounds	4618-18-2
M533T98_POS	816.255	105782	7.01786	0.0433524	0.170562	1.09901	3-pyridineacetonitrile, .alpha.-[(3,4-dimethoxyphenyl)methylene]-, (.alpha.z)-	--	--
M133T542_POS	251027	127990	-0.971813	0.0468965	0.178741	1.09729	Ornithine	Carboxylic acids and derivatives	348-66-3
M94T293_POS	404605	521856	0.367138	0.0446609	0.173593	1.09659	4-picoline	--	--
M311T204_NEG	106667	34154.7	-1.64296	1.90905e-06	0.000273711	1.08211	3,2'-dihydroxy-4,4',6'-trimethoxychalcone	--	--
M375T442_POS	178572	293863	0.718636	0.032626	0.14366	1.08103	Asn-Asn-Lys	--	--
M170T402_POS	225267	317023	0.492952	0.0122076	0.0786951	1.06397	3-Methylhistidine	Carboxylic acids and derivatives	368-16-1
M423T211_POS	17252.5	86398.1	2.3242	5.43882e-05	0.00216984	1.05297	Candesartan cilexetil	Benzene and substituted derivatives	139481-59-7
M606T182_POS	153650	245095	0.673696	0.00617555	0.0508929	1.04757	2-edahma [dmed-fahfa]	--	--
M261T479_POS	342575	427647	0.320001	0.00889584	0.0641779	1.0472	D-mannose-6-phosphate	--	--
M503T467_NEG	175371	103215	-0.764762	4.08293e-05	0.00177465	1.04176	Raffinose	Organooxygen compounds	512-69-6
M204T83_POS	100146	22395	-2.16085	0.00121269	0.0176266	1.04135	Lys-Gly	Carboxylic acids and derivatives	-
M450T227_POS	5513.65	80899.6	3.87505	0.00314421	0.0327215	1.0383	Aripiprazole	Diazinanes	129722-12-9
M489T342_1_NEG	170955	77189.5	-1.14714	0.0112002	0.0743751	1.0371	Glimepiride	Benzene and substituted derivatives	93479-97-1
M144T163_NEG	77746.7	160562	1.04628	0.0168049	0.0956829	1.03406	4-hydroxyquinoline	--	--
M175T292_NEG	88032	12412.4	-2.82624	0.000774743	0.0131573	1.03367	D-Glucuronate	Organooxygen compounds	6556-12-03
M273T59_POS	27933.5	91923.4	1.71844	3.59855e-05	0.00161195	1.02831	Naringenin	Flavonoids	480-41-1
M205T342_NEG	174222	99430.4	-0.809166	0.000287527	0.00673305	1.02224	Met-Gly	Carboxylic acids and derivatives	-
M419T315_2_POS	242872	153909	-0.658119	0.0158246	0.0919301	1.01431	Hc toxin	--	--
M283T173_POS	327881	234036	-0.486438	0.0177155	0.0987092	1.01077	Tyr-Thr	Carboxylic acids and derivatives	-
M472T399_POS	46974.1	125571	1.41857	0.00408727	0.0391063	1.00514	Condelphine	--	--
M167T451_NEG	253254	167113	-0.599762	0.016994	0.0962726	1.00198	Phosphoenolpyruvate	Organic phosphoric acids and derivatives	138-08-9

## Sheet: CK-VS-4500
Supplementary Table 5 | Differentially accumulated metabolites (DAMs) between control group and other treatment groups
index	control_mean	case_mean	log2_FC(case_mean/control_mean)	Pvalue	fdr	vip	MS2_name	Class	CAS
M252T134_3_POS	1.41467e+08	2.26543e+08	0.679318	0.038727	0.159746	34.1059	Cordycepin	--	--
M236T327_POS	1.1387e+08	5.51491e+07	-1.04598	0.000684072	0.0123171	32.6705	1-(benzo[d][1,3]dioxol-4-yl)-2-(methylamino)pentan-1-one	--	--
M162T347_2_POS	2.77734e+07	7.87281e+07	1.50317	2.84917e-07	0.000106686	32.0932	Carnitine	Organonitrogen compounds	461-06-3
M282T35_POS	1.33609e+08	1.0488e+08	-0.349283	0.0428218	0.169668	19.397	Oleamide	Fatty Acyls	301-02-0
M451T168_2_POS	2.46732e+07	7.10966e+06	-1.79509	2.7044e-05	0.00143309	18.6156	N-acetyl-o-fluoro-dl-phenylalanine	--	--
M118T273_POS	2.27155e+07	6.45155e+06	-1.81596	0.000212814	0.00567621	17.1707	Betaine	Carboxylic acids and derivatives	-
M269T252_POS	2.55479e+07	1.20745e+07	-1.08124	0.00101718	0.0158571	15.7128	Deoxycoformycin	Imidazodiazepines	53910-25-1
M104T267_2_POS	7.22965e+07	5.95359e+07	-0.280166	0.00073491	0.0129248	14.8656	Choline	Organonitrogen compounds	62-49-7
M153T231_2_POS	5.46619e+07	4.41671e+07	-0.307564	0.000369087	0.0082188	13.7847	Pentostatin	Imidazodiazepines	53910-25-1
M715T142_NEG	1.10098e+07	1.909e+07	0.794023	0.000789545	0.0135038	11.8831	2-linoleoyl-1-palmitoyl-sn-glycero-3-phosphoethanolamine	--	--
M191T457_NEG	2.45254e+07	3.12858e+07	0.351228	0.00321505	0.0334679	10.5123	Citrate	Carboxylic acids and derivatives	77-92-9
M204T299_1_POS	6.87619e+06	1.31176e+07	0.931819	0.00034039	0.00779993	10.4358	Acetylcarnitine	Fatty Acyls	3040-38-8
M229T295_POS	1.00866e+07	5.10461e+06	-0.982566	9.85593e-05	0.00334321	9.57359	Pro-leu	--	--
M739T140_NEG	1.23801e+07	1.78082e+07	0.524523	0.00372923	0.0368981	9.39175	Pe 36:4	--	--
M130T266_2_NEG	1.74599e+07	1.12842e+07	-0.62974	0.0122716	0.0792516	9.35754	Leucine	Carboxylic acids and derivatives	328-39-2
M189T527_POS	2.3964e+07	1.82401e+07	-0.393754	0.0137919	0.0849991	8.6884	N6,N6,N6-Trimethyl-L-lysine	Carboxylic acids and derivatives	19253-88-4
M671T181_NEG	1.61802e+07	2.06396e+07	0.351192	0.0152851	0.0905974	8.27229	1-Hexadecanoyl-2-(9Z,12Z-octadecadienoyl)-sn-glycero-3-phosphoric acid	--	--
M259T178_NEG	6.17039e+06	2.86958e+06	-1.10452	0.00122216	0.0179498	7.47174	Fructose 1-phosphate	Organooxygen compounds	15978-08-2
M146T392_2_NEG	1.83657e+07	1.45501e+07	-0.335987	0.0065207	0.052613	7.4551	Glutamic acid	Carboxylic acids and derivatives	-
M116T306_2_POS	4.13153e+06	1.47486e+06	-1.4861	4.70733e-06	0.000494693	7.29531	DL-proline	--	--
M246T235_POS	1.62754e+06	4.40953e+06	1.43793	0.000370823	0.00824318	7.29444	2-methylbutyryl-l-carnitine	--	--
M211T333_NEG	653524	3.29379e+06	2.33344	4.02742e-06	0.000456775	7.24052	Perseitol	Organooxygen compounds	527-06-0
M160T379_2_POS	475291	3.0391e+06	2.67676	8.89152e-08	5.91256e-05	7.22264	5-aminovaleric acid betaine	--	--
M171T426_NEG	1.22594e+07	8.77847e+06	-0.481842	0.00824047	0.0612485	7.11245	.beta.-glycerophosphate	Glycerophospholipids	17181-54-3
M118T296_POS	3.63991e+06	1.29812e+06	-1.48747	2.15235e-05	0.00123163	6.70582	DL-valine	--	--
M148T45_NEG	6.28354e+06	3.24504e+06	-0.953343	0.0212199	0.110417	6.60651	5,6-dihydroxyindole-2-carboxylic acid	Indoles and derivatives	4790-08-03
M124T295_2_NEG	3.48688e+06	6.07734e+06	0.801503	0.00221254	0.02637	6.4924	Taurine	Organic sulfonic acids and derivatives	107-35-7
M243T161_1_NEG	7.93066e+06	5.70572e+06	-0.475032	0.00249823	0.028414	6.14051	Uridine	Pyrimidine nucleosides	58-96-8
M590T182_POS	1.19839e+06	3.1469e+06	1.39283	0.000138366	0.00415781	6.01516	3-alahpda [dmed-fahfa]	--	--
M145T371_2_NEG	3.69803e+06	1.5787e+06	-1.22802	0.00103277	0.0160161	6.00031	Glutamine	Carboxylic acids and derivatives	5959-95-5
M371T297_2_NEG	1.91779e+07	1.67177e+07	-0.19807	0.0206555	0.108682	5.86025	Arctigenin	Furanoid lignans	7770-78-7
M160T90_2_NEG	1.70939e+06	68301.3	-4.64542	4.88912e-08	4.09768e-05	5.81726	Indole-3-carboxylic acid	Indoles and derivatives	771-50-6
M646T422_POS	1.67469e+06	35419.2	-5.56322	5.68931e-07	0.000155143	5.74351	Acarbose	Organooxygen compounds	56180-94-0
M255T38_NEG	1.47665e+07	1.70053e+07	0.203652	0.0162321	0.0939433	5.72121	Palmitic acid	Fatty Acyls	1957-10-03
M114T309_NEG	2.92107e+06	1.2694e+06	-1.20235	8.34939e-05	0.00300671	5.61986	Proline	Carboxylic acids and derivatives	344-25-2
M72T297_POS	3.36849e+06	1.77099e+06	-0.927546	3.12928e-05	0.00157872	5.5114	1,2-diamino-2-methylpropane	--	--
M834T190_NEG	1.36901e+06	3.1027e+06	1.1804	0.000387947	0.00852415	5.43123	Pi 34:2	--	--
M70T306_POS	2.29784e+06	877779	-1.38835	2.76499e-05	0.00145271	5.28431	2-Amino-2-methyl-1,3-propanediol	--	--
M184T471_2_POS	3.14964e+06	1.64053e+06	-0.941021	0.00280603	0.0304853	4.96561	1-o-hexadecyl-2-deoxy-2-thio-s-acetyl-sn-glyceryl-3-phosphorylcholine	--	--
M84T392_2_POS	5.4547e+06	3.55398e+06	-0.618067	0.031343	0.140131	4.96212	1-Aminocyclopropanecarboxylic acid	Carboxylic acids and derivatives	22059-21-8
M395T349_POS	1.98148e+06	729669	-1.44126	9.67063e-06	0.000767442	4.95525	2-hydroxyatrazine	Triazines	2163-68-0
M241T368_1_POS	3.98549e+06	2.54006e+06	-0.649892	0.00140674	0.0197005	4.95325	Pheniramine	Pyridines and derivatives	86-21-5
M241T74_POS	1.57091e+06	106694	-3.88005	0.0026624	0.0294897	4.854	3,3',5,5'-tetramethylbenzidine	--	--
M338T34_2_POS	1.46997e+06	2.97294e+06	1.01611	0.00719975	0.0562447	4.73198	Erucamide	--	--
M229T392_POS	1.18535e+06	61629.3	-4.26555	2.43724e-06	0.000340578	4.70278	Pro-hyp	--	--
M472T393_POS	1.3281e+06	228935	-2.53636	8.41513e-07	0.000195515	4.69582	Puromycin	--	--
M133T399_NEG	4.67291e+06	5.88369e+06	0.332402	0.000365551	0.00817913	4.69271	Malate	Hydroxy acids and derivatives	6915-15-7
M741T142_POS	3.1325e+06	4.68887e+06	0.581923	0.0129055	0.0816367	4.57381	1,2-dilinoleoyl-sn-glycero-3-phosphoethanolamine	--	--
M244T253_1_POS	3.53327e+06	4.90038e+06	0.471889	0.00758078	0.0581148	4.4454	N-Acetyl-D-glucosamine	Organooxygen compounds	14131-68-1
M297T62_NEG	616726	1.65351e+06	1.42283	0.000167435	0.00476578	4.42531	Fa 18:1+1o	--	--
M520T179_POS	6.28173e+06	4.90899e+06	-0.355735	0.0222527	0.113584	4.39507	Lpc 18:2	--	--
M329T135_NEG	887057	2.26704e+06	1.35371	0.0287177	0.132733	4.3906	Fa 18:1+3o	--	--
M180T300_NEG	1.57332e+06	172978	-3.18515	0.0203032	0.107433	4.37577	N-acetyl-l-tyrosine	Carboxylic acids and derivatives	537-55-3
M348T422_2_POS	2.79729e+06	4.03207e+06	0.527492	0.0162578	0.0940344	4.35632	Adenosine 5'-monophosphate	Purine nucleotides	61-19-8
M148T392_2_POS	9.58589e+06	8.06725e+06	-0.248836	0.0294481	0.134648	4.31713	DL-Glutamic acid	Carboxylic acids and derivatives	-
M435T343_POS	1.69207e+06	403845	-2.06691	0.0263078	0.125634	4.16764	L-arginine, n2-[2-(2,2-diphenylethoxy)acetyl]-	--	--
M147T367_POS	2.23293e+06	996307	-1.16428	0.010313	0.0711666	4.15491	D-glutamine	Carboxylic acids and derivatives	5959-95-5
M173T425_POS	4.42205e+06	3.15704e+06	-0.486144	0.0174988	0.0980522	4.10926	Glycerol 3-phosphate	Glycerophospholipids	1957-03-04
M141T52_2_POS	21917.7	866051	5.30429	4.23091e-06	0.000468432	4.06967	1-naphthaleneacetamide	Naphthalenes	86-86-2
M155T73_POS	47829.7	853153	4.15683	1.65952e-06	0.000276496	4.02059	Dflnha	--	--
M232T250_POS	2.57944e+06	3.56627e+06	0.467358	0.00282375	0.0306054	3.96926	Isobutyryl-l-carnitine	Fatty Acyls	25518-49-4
M166T122_3_POS	919825	121978	-2.91474	2.31832e-05	0.00129547	3.92033	Dacarbazine	Carboxylic acids and derivatives	4342-03-04
M116T294_NEG	2.40705e+06	1.5811e+06	-0.606332	0.000684488	0.0123189	3.89532	Indole	Heteroaromatic compounds	109-97-7
M144T66_POS	865849	11597.4	-6.22224	0.000478844	0.00973847	3.83631	Quinoline-2,4-diol	--	--
M245T372_NEG	3.23008e+06	2.13625e+06	-0.596486	0.0385106	0.159211	3.73889	Val-Glu	Carboxylic acids and derivatives	-
M219T262_POS	3.43899e+06	2.43957e+06	-0.495355	0.0460116	0.177087	3.70546	Val-Thr	Carboxylic acids and derivatives	-
M165T350_NEG	1.53438e+06	2.2607e+06	0.559119	0.000251238	0.00635811	3.60396	D-arabinonic acid	--	--
M261T204_NEG	107182	754445	2.81536	5.35039e-05	0.00226724	3.5836	Sorbitol 6-phosphate	Organooxygen compounds	20479-58-7
M277T442_POS	1.86406e+06	1.17956e+06	-0.660197	0.00242533	0.0278703	3.47744	L-Saccharopine	Carboxylic acids and derivatives	-
M145T526_NEG	1.77153e+06	1.02771e+06	-0.785565	0.00914587	0.0657971	3.45563	L-Lysine	Carboxylic acids and derivatives	-
M379T151_2_POS	376329	955477	1.34423	2.00549e-05	0.00118683	3.39427	Vitamin D2 (Ergocalciferol)	--	--
M250T167_NEG	579372	1.39123e+06	1.26379	0.0312278	0.139879	3.39291	Deoxyadenosine	Purine nucleosides	958-09-8
M563T334_POS	601429	2799.61	-7.74702	1.90825e-05	0.00116008	3.38698	Mirtazapine n-oxide	--	--
M255T38_POS	837725	162654	-2.36467	0.0023149	0.0270967	3.34875	Beta-estradiol	Steroids and steroid derivatives	50-28-2
M269T290_POS	2.31789e+06	1.65318e+06	-0.487565	0.00401541	0.0385555	3.24577	His-Leu	Carboxylic acids and derivatives	-
M256T35_2_POS	7.74493e+06	8.57899e+06	0.147557	0.0398574	0.162669	3.1638	N-palmitoyl-d-sphingosine	--	--
M611T485_NEG	849540	208349	-2.02768	0.00733868	0.0568338	3.09047	Glutathione, oxidized	--	--
M216T338_NEG	996133	350357	-1.50751	0.0198613	0.105954	3.08905	Ala-Gln	Carboxylic acids and derivatives	-
M86T261_POS	6.05459e+06	5.27663e+06	-0.198412	0.0439485	0.172169	3.07697	1,5-pentanediamine	Organonitrogen compounds	462-94-2
M841T137_NEG	1.99898e+06	1.52212e+06	-0.393181	5.76594e-06	0.000554566	3.06766	Pc(16:0e/8-hepe)	--	--
M173T435_NEG	1.98173e+06	2.57733e+06	0.37912	0.00393756	0.0381567	3.06034	Cis-aconitate	Carboxylic acids and derivatives	585-84-2
M431T333_NEG	39165.5	504282	3.68657	9.20401e-06	0.000741086	3.01499	Osmanthuside h	--	--
M236T404_POS	986786	516384	-0.934292	1.74493e-05	0.00111191	2.97698	4-fluoro-.alpha.-pyrrolidinobutiophenone	--	--
M208T174_POS	531213	19571.3	-4.76248	0.000940982	0.0151545	2.9512	(.+/-.)-n,n-dimethyl-3,4-methylenedioxyamphetamine	--	--
M193T128_NEG	1.54627e+06	1.01111e+06	-0.61286	0.00494475	0.0440132	2.92003	Caffeine	Imidazopyrimidines	1958-08-02
M83T68_POS	2.20305e+06	1.60655e+06	-0.455531	0.0130965	0.0822646	2.91998	Glutaraldehyde	Organooxygen compounds	111-30-8
M459T207_2_POS	503278	962761	0.935823	0.00371985	0.0368691	2.87794	Ergothioneine	Carboxylic acids and derivatives	497-30-3
M357T92_NEG	664804	52443.3	-3.6641	0.017963	0.0996387	2.87316	Cyclohexanesulfamic acid	Sulfamic acid derivatives	100-88-9
M489T291_POS	401578	14765.5	-4.76537	1.51668e-10	1.15636e-06	2.83746	T 2 toxin	Prenol lipids	21259-20-1
M147T233_2_NEG	294133	702204	1.25542	2.8189e-06	0.000372326	2.81961	Mevalonic acid	Fatty Acyls	150-97-0
M147T139_2_NEG	10926.7	679144	5.95778	0.0261091	0.125059	2.80823	3-hydroxyglutaric acid	Hydroxy acids and derivatives	638-18-6
M182T296_POS	667609	107562	-2.63383	0.0162715	0.0940448	2.79173	DL-tyrosine	--	--
M404T257_POS	220891	703419	1.67105	0.00455732	0.0418328	2.78296	Perphenazine	Benzothiazines	58-39-9
M129T435_2_NEG	1.83641e+06	2.31092e+06	0.331583	0.00295025	0.0315523	2.78086	Citraconic acid	Fatty Acyls	498-23-7
M235T323_NEG	683360	287270	-1.25024	4.98291e-05	0.00214657	2.72455	5,6,7-trimethoxycoumarin	--	--
M601T437_POS	485208	105066	-2.20731	4.62308e-05	0.00205892	2.68761	Ranaconitine	--	--
M137T173_POS	574457	204955	-1.48689	2.34467e-05	0.00130235	2.67837	2-aminobenzamide	Benzene and substituted derivatives	88-68-6
M146T297_NEG	577538	219735	-1.39415	4.50065e-06	0.000483513	2.66667	N-acetylserine	Carboxylic acids and derivatives	16354-58-8
M811T136_POS	1.84931e+06	2.2917e+06	0.309436	0.00857692	0.0631649	2.62439	1-octadecanoyl-2-octadecenoyl-sn-glycero-3-phosphocholine	--	--
M220T267_NEG	1.03933e+06	1.67438e+06	0.687976	0.0348987	0.14941	2.61203	N-acetyl-d-mannosamine	Organooxygen compounds	7772-94-3
M127T370_NEG	837655	421080	-0.992261	0.00250224	0.0284427	2.61166	Dihydro-4,4-dimethyl-2,3-furandione	--	--
M279T36_POS	615173	1.00929e+06	0.714272	0.0017687	0.0228603	2.5768	.gamma.-linolenic acid	Fatty Acyls	506-26-3
M128T391_2_NEG	3.12646e+06	2.57727e+06	-0.27869	0.0343993	0.148083	2.57347	L-pyroglutamic acid	Carboxylic acids and derivatives	98-79-3
M401T329_NEG	205805	603738	1.55264	0.00179425	0.0230439	2.55299	Acetic acid, 2-[4-[3-(4-acetyl-3-hydroxy-2-propylphenoxy)propoxy]phenoxy]-	--	--
M115T73_2_NEG	1.30082e+06	762399	-0.770806	0.0345849	0.148439	2.54394	Alpha-ketoisovaleric acid	Keto acids and derivatives	759-05-7
M476T192_2_NEG	2.30032e+06	1.81449e+06	-0.342265	0.0487938	0.183526	2.52476	1-(9z,12z-octadecadienoyl)-2-hydroxy-sn-glycero-3-phosphoethanolamine	Glycerophospholipids	85046-18-0
M297T456_NEG	1.48552e+06	1.05768e+06	-0.490064	0.0176688	0.0986204	2.50706	D-Mannose 1-phosphate	Organooxygen compounds	27251-84-9
M129T188_POS	436873	103509	-2.07745	5.96431e-05	0.00244118	2.49951	Adipic acid	Fatty Acyls	124-04-9
M179T344_NEG	494456	182772	-1.4358	2.13245e-05	0.00122936	2.44264	Alpha-d-glucose	Organooxygen compounds	492-62-6
M581T381_NEG	310873	15843	-4.29441	7.21704e-06	0.000644321	2.41052	Naringin dihydrochalcone	Flavonoids	10236-47-2
M247T263_POS	705342	347031	-1.02326	0.0026687	0.0294993	2.40141	Gamma-glutamylvaline	Carboxylic acids and derivatives	2746-34-1
M132T405_POS	286579	710508	1.30992	0.035374	0.150902	2.39463	3-aminohexanoic acid	--	--
M139T96_NEG	657788	240670	-1.45057	0.0194138	0.104604	2.3747	3-o-methylgallic acid	--	--
M167T130_POS	1.24955e+06	1.65912e+06	0.409012	0.02069	0.108849	2.36438	Bendiocarb	--	--
M269T73_NEG	267950	632838	1.23987	0.0153955	0.0910553	2.30984	All-trans-4-ketoretinoic acid	--	--
M399T210_NEG	8735.33	275526	4.97918	8.91298e-07	0.000198082	2.30301	Methanone, [6-hydroxy-1-[2-(4-morpholinyl)ethyl]-1h-indol-3-yl]-1-naphthalenyl-	--	--
M88T342_NEG	1.86623e+06	1.46255e+06	-0.351636	0.0420953	0.167913	2.26872	Alanine	Carboxylic acids and derivatives	302-72-7
M231T379_NEG	973064	566282	-0.781015	0.0345563	0.148365	2.25764	Val-Asp	Carboxylic acids and derivatives	-
M219T315_NEG	498240	252605	-0.979959	2.51661e-05	0.00136035	2.22496	Thr-Thr	Carboxylic acids and derivatives	-
M189T389_POS	602907	320949	-0.909594	0.0006098	0.0114191	2.18123	N-alpha-acetyl-l-lysine	Carboxylic acids and derivatives	1946-82-3
M468T168_NEG	12643.6	237957	4.23422	1.98771e-12	7.6662e-08	2.17799	Bucladesine	--	--
M789T185_POS	251637	517991	1.04159	0.000350253	0.00796026	2.16773	1,2-dioleoyl-sn-glycero-3-phospho-l-serine	--	--
M428T178_POS	347164	85116.5	-2.02811	0.000720836	0.0127644	2.13551	Dixyrazine	--	--
M307T231_POS	829647	592919	-0.484662	5.04227e-05	0.00215838	2.10345	2-trifluoromethyl-2'-methoxychalcone	--	--
M315T33_POS	210031	477126	1.18377	0.00911196	0.0656388	2.09898	Misoprostol	Fatty Acyls	59122-46-2
M276T398_POS	1.22111e+06	888552	-0.458667	0.0229166	0.115387	2.09723	Thr-Arg	Carboxylic acids and derivatives	-
M527T394_POS	2.89725e+06	2.56974e+06	-0.173067	0.036399	0.153727	2.08672	Maltotriose	Organooxygen compounds	1109-28-0
M237T280_POS	416434	119277	-1.80378	0.0155027	0.0913955	2.07375	(.+/-.)-dropropizine	--	--
M767T137_NEG	1.67308e+06	1.40689e+06	-0.249989	0.00241829	0.0278248	2.06507	2-arachidonoyl-1-stearoyl-sn-glycero-3-phosphoethanolamine	--	--
M100T58_2_POS	697566	392766	-0.82866	0.0210548	0.109928	2.05336	2-piperidone	Piperidines	675-20-7
M219T36_POS	365528	88126.9	-2.05233	0.00687223	0.0546153	2.05169	8-acetyl-7-methoxycoumarin	--	--
M146T417_NEG	1.57535e+06	1.2585e+06	-0.323971	0.0249398	0.121711	2.03884	L-Glutamate	Carboxylic acids and derivatives	-
M228T124_1_POS	296944	49066.4	-2.59738	0.00108776	0.0165755	2.03876	N-epsilon,N-epsilon,N-epsilon-Trimethyllysine	--	--
M450T325_POS	23633.9	227550	3.26725	7.88068e-05	0.00289193	2.03004	Phe-Gln-Arg	--	--
M606T182_POS	153650	364630	1.24679	4.17004e-05	0.0019101	2.01845	2-edahma [dmed-fahfa]	--	--
M143T109_NEG	282959	78418.8	-1.85132	9.04904e-05	0.00315027	2.00054	1-naphthol	Naphthalenes	90-15-3
M205T332_NEG	839753	621501	-0.434207	0.00100307	0.0157391	1.97268	Ser-Thr	Carboxylic acids and derivatives	-
M236T423_2_POS	733125	471954	-0.635412	0.0148514	0.0891109	1.97135	(r)-.alpha.,.alpha.-diphenyl-2-pyrrolidinemethanol	--	--
M275T480_NEG	994264	1.23512e+06	0.312951	0.00496741	0.0441184	1.96315	6-phospho-d-gluconate	Organooxygen compounds	-
M588T385_2_POS	711189	401258	-0.825702	0.0287087	0.132714	1.96101	Pseudojervine	--	--
M161T90_NEG	210265	22560.3	-3.22035	1.07489e-06	0.000221048	1.9521	D-Tagatose	Organooxygen compounds	87-81-0
M321T38_NEG	724073	488593	-0.567501	0.00784806	0.0594314	1.92093	15s-hydroperoxy-11z,13e-eicosadienoic acid	--	--
M145T308_NEG	353145	174658	-1.01573	4.50004e-06	0.000483513	1.91149	Gly-Ala	--	--
M475T213_POS	372167	149978	-1.3112	0.00351756	0.0356571	1.88614	Asn-Trp-Arg	--	--
M133T493_POS	422696	193801	-1.12505	0.00425388	0.0400546	1.88384	D-ornithine	Carboxylic acids and derivatives	348-66-3
M288T342_2_POS	1.4699e+06	1.19952e+06	-0.293254	0.0247575	0.12125	1.84943	Arg-Leu	Carboxylic acids and derivatives	-
M167T93_POS	105290	294519	1.48399	0.00142587	0.0198674	1.84681	(s)-perillic acid	--	--
M113T161_POS	1.11307e+06	882014	-0.335665	0.0266521	0.126669	1.83054	Uracil	Diazines	66-22-8
M106T378_POS	537479	332597	-0.692432	0.00304069	0.0322345	1.82919	DL-serine	Carboxylic acids and derivatives	312-84-5
M237T89_NEG	403855	158353	-1.35069	0.0171345	0.0968836	1.8285	6-hydroxyflavone	Flavonoids	-
M131T371_NEG	411609	222909	-0.88482	0.00111124	0.0168442	1.80342	Asparagine	Carboxylic acids and derivatives	70-47-3
M197T88_POS	763823	470296	-0.699668	0.0449807	0.174793	1.79851	3-(4-fluorobenzoyl)propionic acid	--	--
M848T190_NEG	132416	300875	1.18409	8.72716e-05	0.00308232	1.7713	Pi 35:2	--	--
M217T363_POS	828978	607954	-0.447373	0.0178638	0.0993328	1.76452	Pro-Thr	Carboxylic acids and derivatives	-
M246T259_POS	124258	295150	1.24812	0.000649545	0.0119123	1.76398	2-Methylbutyroylcarnitine	Fatty Acyls	31023-25-3
M247T454_POS	299039	87514.6	-1.77274	0.00579566	0.0487625	1.74868	Ala-Arg	Carboxylic acids and derivatives	-
M172T38_NEG	400973	224631	-0.835947	0.0025915	0.0290198	1.73125	4-hydroxyquinoline-2-carbaldehyde	--	--
M143T253_NEG	254210	61531.6	-2.04662	0.00572264	0.0483273	1.72248	Trans-2-butene-1,4-dicarboxylic acid	Fatty Acyls	29311-53-3
M157T98_NEG	293847	78147.2	-1.9108	0.0269818	0.12771	1.7062	5,6,7,8-tetrahydro-2-Naphthoic Acid	--	--
M162T402_2_POS	178867	375875	1.07137	0.00828146	0.0614735	1.69549	L-Carnitine	Organonitrogen compounds	541-15-1
M283T173_POS	327881	172648	-0.925336	0.000370719	0.00824318	1.68214	Tyr-Thr	Carboxylic acids and derivatives	-
M93T349_2_NEG	323048	168044	-0.942911	0.000180253	0.00501225	1.68186	Phenol	Benzene and substituted derivatives	87-66-1
M569T370_POS	793005	570480	-0.475153	0.0489595	0.183952	1.67913	Bafilomycin a1	--	--
M215T101_NEG	145442	322662	1.14958	0.00410218	0.0391035	1.67868	Bisphenol tmc	--	--
M217T123_NEG	3666.86	160513	5.45201	0.000400977	0.00869301	1.6766	4,4'-thiodiphenol	--	--
M279T34_POS	369274	120154	-1.61981	0.0476004	0.180624	1.67209	Phe-leu	--	--
M513T375_POS	30960	172397	2.47726	8.98142e-05	0.00314048	1.65386	Huperzine b	--	--
M151T230_2_NEG	771010	574522	-0.424387	0.016539	0.0948797	1.65141	Xylitol	Organooxygen compounds	87-99-0
M157T235_2_NEG	47487.6	223749	2.23625	0.0119372	0.0779142	1.65008	2-oxooctanoic acid	Keto acids and derivatives	328-51-8
M858T189_NEG	303891	489169	0.686778	0.0129267	0.0816902	1.6366	Pi 36:4	--	--
M513T321_NEG	222834	93676	-1.25022	2.87537e-06	0.000375922	1.60493	3-o-acetyl-16alpha-hydroxytrametenolic acid	--	--
M205T342_NEG	174222	47814.4	-1.86541	4.59449e-08	4.05763e-05	1.60003	Met-Gly	Carboxylic acids and derivatives	-
M152T99_POS	54414.2	199447	1.87395	0.00115217	0.0172436	1.59756	Acetaminophen	Phenols	103-90-2
M115T399_NEG	810269	1.01845e+06	0.3299	0.0259677	0.124676	1.59052	Fumarate	Carboxylic acids and derivatives	110-16-7
M138T381_POS	453299	633099	0.48197	0.0464284	0.178121	1.58874	Anthranilic acid (Vitamin L1)	--	--
M190T162_NEG	373251	212010	-0.816011	0.0170997	0.096756	1.57952	L-kynurenine	Organooxygen compounds	2922-83-0
M353T37_2_NEG	268527	440910	0.715416	0.00892299	0.0646709	1.57617	Tricosanoic acid	Fatty Acyls	2433-96-7
M213T105_NEG	267661	111000	-1.26984	0.00666843	0.0533918	1.57412	2-Deoxyribose 5-phosphate	Organooxygen compounds	102916-66-5
M218T274_POS	124714	259106	1.05492	0.000501023	0.0100538	1.56532	L-propionylcarnitine	Fatty Acyls	17298-37-2
M862T189_NEG	185723	347160	0.902446	0.00775427	0.0589992	1.56433	Pi 36:2	--	--
M333T128_POS	178848	12432	-3.8466	0.0124399	0.0798839	1.53817	Nicotinic acid adenine dinucleotide	(5'->5')-dinucleotides	6450-77-7
M311T83_NEG	339052	509981	0.588938	0.0323452	0.142929	1.53103	(9z,12e)-15,16-dihydroxyoctadeca-9,12-dienoic acid	--	--
M253T307_NEG	476620	340366	-0.485753	0.00351305	0.0356369	1.51247	Val-His	Carboxylic acids and derivatives	-
M185T307_NEG	430326	308254	-0.481309	0.000433429	0.00909495	1.50539	Ala-Pro	Carboxylic acids and derivatives	-
M120T48_POS	407803	242323	-0.750943	0.032581	0.143631	1.49736	S-(2-aminoethyl)isothiourea	--	--
M295T456_2_POS	610268	405438	-0.589963	0.0499483	0.186363	1.48815	Gly-Arg	Carboxylic acids and derivatives	-
M531T254_POS	136245	31101.9	-2.13113	4.53083e-08	4.05763e-05	1.47882	Strictosidine	--	--
M287T296_POS	311266	170385	-0.869345	0.00543515	0.0468431	1.47585	His-Met	Carboxylic acids and derivatives	-
M683T312_NEG	185303	55069.8	-1.75056	0.00218721	0.026238	1.46273	Ginsenoside rh1	Prenol lipids	63223-86-9
M174T306_POS	53178.3	166916	1.65021	1.94849e-05	0.00117055	1.46	Meperidine	Piperidines	57-42-1
M246T343_NEG	961517	820862	-0.228174	0.0194436	0.104676	1.45576	Gln-thr	Carboxylic acids and derivatives	74408-69-8
M604T32_1_POS	322148	488966	0.60201	0.0471334	0.179682	1.45476	1,2-dioleoyl-sn-glycerol	--	--
M175T141_POS	223257	91057.8	-1.29385	0.00638034	0.0518393	1.44678	Indole-3-acetamide	Indoles and derivatives	879-37-8
M409T242_2_NEG	527197	364541	-0.532264	0.0369076	0.154959	1.42253	1-hexadecanoyl-2-sn-glycero-3-phosphate	--	--
M265T53_POS	61064.1	159559	1.38569	1.47792e-05	0.000982763	1.4068	alpha-Farnesene	Prenol lipids	125037-13-0
M191T371_POS	191477	83713.5	-1.19364	0.000199335	0.0053762	1.40245	L-Glutamine	Carboxylic acids and derivatives	5959-95-5
M571T253_POS	106369	5351.6	-4.31297	9.79983e-06	0.000774508	1.39728	Cymarin	--	--
M489T434_POS	611726	468015	-0.386329	0.0215806	0.11151	1.39233	Cytidine 5'-diphosphocholine	Pyrimidine nucleotides	987-78-0
M161T202_NEG	11988.3	109415	3.19011	7.55459e-05	0.00281123	1.38378	Lactulose	Organooxygen compounds	4618-18-2
M231T415_POS	644647	526892	-0.291004	0.00243054	0.0278892	1.38312	Pro-Asp	Carboxylic acids and derivatives	-
M118T387_NEG	199568	66930	-1.57615	0.0173294	0.097514	1.38299	L-Threonine	Carboxylic acids and derivatives	72-19-5
M545T218_POS	100254	4825.76	-4.37676	1.31959e-05	0.000915624	1.35951	10-deacetylbaccatin iii	--	--
M203T411_NEG	835011	714113	-0.225643	0.0118078	0.0773972	1.35366	Ala-asp	Carboxylic acids and derivatives	-
M123T296_POS	146716	15634.8	-3.23019	0.0174841	0.0980125	1.34382	Benzoic acid	Benzene and substituted derivatives	1999-10-05
M223T35_2_NEG	160498	34798.7	-2.20545	0.0103294	0.0711932	1.3424	Trinexapac	--	--
M201T325_NEG	128813	255484	0.987957	0.0218494	0.112523	1.33831	Sebacic acid	Fatty Acyls	111-20-6
M157T51_POS	38013.4	155005	2.02774	0.00939818	0.0668978	1.33453	Acetyleugenol	Phenol esters	93-28-7
M698T454_POS	113442	11430.2	-3.31102	0.000605255	0.0113773	1.3284	Lewis y tetrasaccharide	--	--
M211T111_2_POS	100828	211526	1.06894	0.0147667	0.088752	1.32534	Cyclo(leu-pro)	Carboxylic acids and derivatives	2873-36-1
M151T186_POS	446230	319027	-0.484107	0.0390593	0.16047	1.32416	Hydrocinnamic acid	Phenylpropanoic acids	501-52-0
M503T467_NEG	175371	88499.8	-0.986666	1.07908e-05	0.000803436	1.31259	Raffinose	Organooxygen compounds	512-69-6
M781T39_1_POS	752949	628085	-0.261592	0.0410842	0.165537	1.3058	Thioetheramide-PC	--	--
M153T237_2_NEG	62975.6	161614	1.35969	0.00233684	0.0272123	1.30314	2,3-dihydroxybenzoic acid	Benzene and substituted derivatives	303-38-8
M297T76_POS	77698.3	198695	1.3546	0.031447	0.140441	1.29496	Dibutyl sebacate	--	--
M675T401_POS	92052	5380.47	-4.09664	9.94152e-06	0.000777572	1.29061	Blood group h disaccharide	Fatty Acyls	24656-24-4
M472T399_POS	46974.1	146491	1.64088	0.00778489	0.0591388	1.28989	Condelphine	--	--
M253T401_NEG	159551	50946.6	-1.64695	0.00535009	0.0463795	1.28901	D-galacturonic acid	Organooxygen compounds	14982-50-4
M311T204_NEG	106667	26610.9	-2.00303	1.55179e-06	0.000275925	1.27844	3,2'-dihydroxy-4,4',6'-trimethoxychalcone	--	--
M152T52_POS	347956	236797	-0.555251	0.0136374	0.0844115	1.27205	7-keto-8-aminopelargonic acid	--	--
M807T275_NEG	101140	196788	0.960291	0.00489443	0.043747	1.27132	Pe(18:0/19,20-epdpe)	--	--
M377T209_POS	68504.6	152254	1.15221	0.0009853	0.0155672	1.25568	(-)-riboflavin	--	--
M473T438_POS	181075	90174.5	-1.0058	0.00139496	0.019586	1.25232	3.beta.-tetrahydrocortisol, 3,21-diacetate	--	--
M234T355_POS	335253	217701	-0.622904	0.0249085	0.121619	1.24911	Ser-Gln	Carboxylic acids and derivatives	-
M423T211_POS	17252.5	95587.8	2.47002	1.33048e-05	0.000919608	1.22338	Candesartan cilexetil	Benzene and substituted derivatives	139481-59-7
M176T386_2_POS	125595	200713	0.67636	0.000289945	0.00699349	1.19734	N-carboxyethyl-.gamma.-aminobutyric acid	Carboxylic acids and derivatives	4386-03-02
M255T338_NEG	418433	334695	-0.322149	0.00489366	0.043747	1.19421	Thr-His	Carboxylic acids and derivatives	-
M445T106_POS	170700	64079.1	-1.41354	0.0247307	0.121209	1.18151	.beta.-ecdysone	Steroids and steroid derivatives	5289-74-7
M501T440_POS	135446	214200	0.661241	0.000831397	0.0139354	1.18135	Tyr-Tyr-Arg	--	--
M280T260_POS	370207	265039	-0.482128	0.0262411	0.125424	1.17111	Phe-asn	Carboxylic acids and derivatives	-
M213T46_NEG	105738	24029	-2.13764	0.00115505	0.0172599	1.16947	3,4-dihydroxybenzophenone	--	--
M630T180_POS	30544.3	107204	1.81139	0.000409473	0.00878828	1.16716	2-arahpa [dmed-fahfa]	--	--
M165T92_NEG	36531.3	111806	1.61379	0.00161527	0.0215413	1.15507	Raspberry ketone	Phenols	5471-51-2
M206T110_NEG	120098	43033.7	-1.48067	0.000879415	0.0144452	1.13935	3-hydroxykynurenine	Organooxygen compounds	484-78-6
M574T245_POS	111865	42483.5	-1.39678	0.000293825	0.00707225	1.13806	Simmondsin 2'-ferulate	Cinnamic acids and derivatives	179466-18-3
M157T141_POS	116200	35382	-1.71552	0.00716406	0.0560374	1.13744	Indole-3-acetonitrile	Indoles and derivatives	771-51-7
M309T110_POS	49457.6	121929	1.30178	0.00329479	0.0341137	1.12988	Benoxinate	Benzene and substituted derivatives	99-43-4
M380T369_NEG	112728	42878.7	-1.39451	0.0003498	0.00795488	1.12409	1-(1-2r-phosphothiotidyl)inositol-3,4-bisphosphate	--	--
M348T451_POS	248089	331379	0.417625	0.0138587	0.0852392	1.12312	Adenosine monophosphate (AMP)	--	--
M426T170_POS	1252.38	63980	5.67487	7.40571e-06	0.000658119	1.11982	Tyr-Pro-Phe	--	--
M204T83_POS	100146	28911.4	-1.79239	0.00101629	0.0158496	1.11283	Lys-Gly	Carboxylic acids and derivatives	-
M467T203_POS	39726.7	108562	1.45034	0.00306934	0.0324502	1.10456	Cephaeline	--	--
M235T424_POS	157463	88007.8	-0.839312	0.000748961	0.0130765	1.09775	Glu-Ser	Carboxylic acids and derivatives	5875-38-7
M162T402_1_POS	207146	276193	0.415033	0.00256108	0.0287976	1.0971	2-aminoadipic acid	Carboxylic acids and derivatives	542-32-5
M219T202_POS	104267	25851.6	-2.01195	0.00650549	0.0525497	1.09434	1-hydroxypyrene	Phenanthrenes and derivatives	5315-79-7
M261T229_NEG	555789	467450	-0.249725	0.0298824	0.135876	1.08667	Phe-pro	--	--
M372T365_POS	155467	74897.9	-1.05361	0.0132589	0.0829054	1.08605	L-asarinin	--	--
M858T191_1_POS	88262.2	171817	0.961008	0.00547533	0.0470947	1.0838	Dirithromycin	Organooxygen compounds	62013-04-1
M121T93_POS	89346.8	164046	0.876612	0.0104258	0.0716502	1.07583	.gamma.-nonalactone	--	--
M133T99_NEG	21340.9	101759	2.25346	0.0248184	0.121349	1.07182	DL-Mandelic acid	Benzene and substituted derivatives	-
M515T282_NEG	211766	128313	-0.722804	0.0205473	0.10829	1.0692	Probucol	Benzene and substituted derivatives	23288-49-5
M219T413_NEG	230876	161542	-0.515211	0.00435639	0.0406427	1.06478	Ser-Asp	Carboxylic acids and derivatives	-
M167T451_NEG	253254	341432	0.431014	0.0394311	0.161527	1.05865	Phosphoenolpyruvate	Organic phosphoric acids and derivatives	138-08-9
M170T402_POS	225267	313982	0.479046	0.0196315	0.105274	1.05211	3-Methylhistidine	Carboxylic acids and derivatives	368-16-1
M817T139_NEG	342791	268543	-0.352177	0.00952116	0.0674774	1.05048	Pc(16:1e/9-hode)	--	--
M775T250_2_NEG	18787.9	75729.6	2.01105	1.92568e-05	0.0011641	1.0502	Hexsose + hexsose-deoxyhexose + c20h32	--	--
M557T231_POS	261803	199397	-0.392842	0.000701417	0.0125184	1.04825	Arctiin	--	--
M175T292_NEG	88032	21250.3	-2.05055	0.00218229	0.0262038	1.0452	D-Glucuronate	Organooxygen compounds	6556-12-03
M266T25_POS	6430.25	70958.1	3.46402	0.00396017	0.0382893	1.04248	Diethatyl ethyl	--	--
M508T205_POS	38203.9	94597.5	1.30808	0.000444673	0.00927035	1.03533	Epothilone b	--	--
M473T253_POS	147811	227689	0.62331	0.0170117	0.0965145	1.03263	Chrysomycin a	--	--
M793T249_POS	370902	283928	-0.385514	0.040924	0.165152	1.03107	3-[(2s,3r,4s,5s,6r)-4,5-dihydroxy-3-[(2r,3r,4r,5r,6s)-3,4,5-trihydroxy-6-methyloxan-2-yl]oxy-6-[[(2r,3r,4r,5r,6s)-3,4,5-trihydroxy-6-methyloxan-2-yl]oxymethyl]oxan-2-yl]oxy-5,7-dihydroxy-2-(4-hydroxyphenyl)-6-methoxychromen-4-one	--	--
M269T433_POS	86913.9	157291	0.85578	0.0105553	0.0722572	1.02726	Diethylstilbestrol	Stilbenes	56-53-1
M834T231_POS	140043	86664.2	-0.69236	1.15912e-05	0.000843492	1.02215	10-deacetyltaxol	--	--
M306T33_POS	70260.6	127148	0.855724	0.000144602	0.00427706	1.01953	N-acetylsphingosine	--	--
M322T303_2_POS	147519	89034	-0.728469	0.000575976	0.0109808	1.01027	Phe-arg	Carboxylic acids and derivatives	-
M566T419_POS	151915	83595.5	-0.86177	0.00852082	0.0627757	1.00759	Oxyacanthine	Isoquinolines and derivatives	548-40-3
