# Supplementary material for: Transcriptome and metabolome profiling unveils the mechanisms of naphthalene acetic acid in promoting cordycepin synthesis in Cordyceps militaris
Source: Front Nutr. 2023 Feb 16;10:1104446. doi: 10.3389/fnut.2023.1104446 (PMC9977999; doi:10.3389/fnut.2023.1104446)
Supplement: Supplementary file 7 [file Table_6.XLSX]

## Sheet: Sheet1
Supplementary Table 6 |ATP-Binding Cassette (ABC) transporters of DEGs and DAMs.
	KEGG ID	differentially expressed genes or metabolites	description
CKvsN200	C00487	M162T347_2_POS(Carnitine)	Carnitine
	C01083	M341T395_3_NEG(Trehalose)	Trehalose
	C01181	M146T371_2_POS(Deoxycarnitine)	Deoxycarnitine
	C00089	M683T395_NEG(Sucrose)	Sucrose
	C00245	M124T295_2_NEG(Taurine)	Taurine
	C00093	M173T425_POS(Glycerol 3-phosphate)	Glycerol 3-phosphate
	C00140	M244T253_1_POS(N-Acetyl-D-glucosamine)	N-Acetyl-D-glucosamine
	C00379	M151T230_2_NEG(Xylitol)	Xylitol
CKvs3000	C00025	M148T392_2_POS(DL-Glutamic acid)	Glutamate
	C00025	M146T392_2_NEG(Glutamic acid)	Glutamate
	C00047	M145T526_NEG(L-Lysine)	2,6-Diaminohexanoic acid
	C00051	M325T395_POS(Glutathione)	Reduced glutathione
	C00064	M191T371_POS(L-Glutamine)	L-2-Aminoglutaramic acid
	C00086	M61T106_2_POS(Urea)	Carbamide
	C00089	M683T395_NEG(Sucrose)	1-alpha-D-Glucopyranosyl-2-beta-D-fructofuranoside
	C00093	M173T425_POS(Glycerol 3-phosphate)	D-Glycerol 1-phosphate
	C00114	M104T267_2_POS(Choline)	Bilineurine
	C00140	M465T253_1_POS(N-acetylglucosamine)	GlcNAc
	C00140	M244T253_1_POS(N-Acetyl-D-glucosamine)	GlcNAc
	C00148	M116T306_2_POS(DL-proline)	2-Pyrrolidinecarboxylic acid
	C00183	M118T296_POS(DL-valine)	2-Amino-3-methylbutyric acid
	C00188	M118T387_NEG(L-Threonine)	2-Amino-3-hydroxybutyric acid
	C00245	M124T295_2_NEG(Taurine)	Aminoethylsulfonic acid
	C00378	M265T342_2_POS(Thiamine)	Antiberiberi factor
	C00379	M151T230_2_NEG(Xylitol)	Xylitol
	C00487	M162T347_2_POS(Carnitine)	3-Hydroxy-4-trimethylammoniobutanoate
	C00492	M503T467_NEG(Raffinose)	6G-alpha-D-galactosylsucrose
	C01181	M146T371_2_POS(Deoxycarnitine)	gamma-Butyrobetaine
	C01835	M527T394_POS(Maltotriose)	Amylotriose
	K05658	A9K55_009248(ABC1)	ATP-binding cassette, subfamily B (MDR/TAP), member 1
	K05665	A9K55_003826(abcB)	ATP-binding cassette, subfamily C (CFTR/MRP), member 1
	K05665	A9K55_007038(abcB)	ATP-binding cassette, subfamily C (CFTR/MRP), member 1
	K05665	A9K55_001034(abcB)	ATP-binding cassette, subfamily C (CFTR/MRP), member 1
	K05665	A9K55_007278(abcB)	ATP-binding cassette, subfamily C (CFTR/MRP), member 1
CKvs4000	C00025	M146T417_NEG(L-Glutamate)	Glutamate
	C00025	M146T392_2_NEG(Glutamic acid)	Glutamate
	C00047	M145T526_NEG(L-Lysine)	2,6-Diaminohexanoic acid
	C00064	M191T371_POS(L-Glutamine)	L-2-Aminoglutaramic acid
	C00114	M104T267_2_POS(Choline)	Bilineurine
	C00148	M116T306_2_POS(DL-proline)	2-Pyrrolidinecarboxylic acid
	C00183	M118T296_POS(DL-valine)	2-Amino-3-methylbutyric acid
	C00188	M118T387_NEG(L-Threonine)	2-Amino-3-hydroxybutyric acid
	C00245	M124T295_2_NEG(Taurine)	Aminoethylsulfonic acid
	C00379	M151T230_2_NEG(Xylitol)	Xylitol
	C00487	M162T347_2_POS(Carnitine)	3-Hydroxy-4-trimethylammoniobutanoate
	C00492	M503T467_NEG(Raffinose)	6G-alpha-D-galactosylsucrose
	C00719	M118T273_POS(Betaine)	Trimethylammonioacetate
	C01835	M527T394_POS(Maltotriose)	Amylotriose
	K05665	A9K55_007278(abcB)	ATP-binding cassette, subfamily C (CFTR/MRP), member 1
	K05665	A9K55_001034(abcB)	ATP-binding cassette, subfamily C (CFTR/MRP), member 1
	K15628	A9K55_001872(abcd1)	ATP-binding cassette, subfamily D (ALD), peroxisomal long-chain fatty acid import protein
CKvs4500	C00025	M146T417_NEG(L-Glutamate)	Glutamate（谷氨酸）
	C00025	M148T392_2_POS(DL-Glutamic acid)	Glutamate
	C00025	M146T392_2_NEG(Glutamic acid)	Glutamate
	C00047	M145T526_NEG(L-Lysine)	2,6-Diaminohexanoic acid
	C00064	M191T371_POS(L-Glutamine)	L-2-Aminoglutaramic acid
	C00093	M173T425_POS(Glycerol 3-phosphate)	D-Glycerol 1-phosphate
	C00114	M104T267_2_POS(Choline)	Bilineurine
	C00140	M244T253_1_POS(N-Acetyl-D-glucosamine)	GlcNAc
	C00148	M116T306_2_POS(DL-proline)	2-Pyrrolidinecarboxylic acid
	C00183	M118T296_POS(DL-valine)	2-Amino-3-methylbutyric acid
	C00188	M118T387_NEG(L-Threonine)	2-Amino-3-hydroxybutyric acid
	C00245	M124T295_2_NEG(Taurine)	Aminoethylsulfonic acid
	C00333	M253T401_NEG(D-galacturonic acid)	D-Galacturonic acid
	C00379	M151T230_2_NEG(Xylitol)	Xylitol
	C00487	M162T347_2_POS(Carnitine)	3-Hydroxy-4-trimethylammoniobutanoate
	C00492	M503T467_NEG(Raffinose)	6G-alpha-D-galactosylsucrose
	C00719	M118T273_POS(Betaine)	Trimethylammonioacetate
	C01835	M527T394_POS(Maltotriose)	Amylotriose
	K05658	A9K55_006891(BEA3)	ATP-binding cassette, subfamily B (MDR/TAP), member 1
	K05665	A9K55_001034(abcB)	ATP-binding cassette, subfamily C (CFTR/MRP), member 1
	K05665	A9K55_003666(abcB)	ATP-binding cassette, subfamily C (CFTR/MRP), member 1
	K05665	MSTRG.4644(ABCC13)	ATP-binding cassette, subfamily C (CFTR/MRP), member 1
	K05665	A9K55_007278(abcB)	ATP-binding cassette, subfamily C (CFTR/MRP), member 1
